# Supplementary material for: Integrated human/SARS-CoV-2 metabolic models present novel treatment strategies against COVID-19
Source: Life Sci Alliance. 2021 Aug 5;4(10):e202000954. doi: 10.26508/lsa.202000954 (PMC8343166; doi:10.26508/lsa.202000954)
Supplement: Supplementary file 1 [file LSA-2020-00954_Supplemental_Data_1.zip]

Archive with 2 entries (2 files):
- S1_iHsaEC21.html
- __MACOSX/._S1_iHsaEC21.html
