# Supplementary material for: Integrated human/SARS-CoV-2 metabolic models present novel treatment strategies against COVID-19
Source: Life Sci Alliance. 2021 Aug 5;4(10):e202000954. doi: 10.26508/lsa.202000954 (PMC8343166; doi:10.26508/lsa.202000954)
Supplement: Supplementary file 2 [file LSA-2020-00954_TableS1.xlsx]

## Sheet: Table S1
Table S1 - List of essential reactions in the Macrophage model [iAB-AMØ-1410 ]
Sn	Reactionid	Reactioname
1	ADSL1	Adenylsuccinate lyase
2	ADSL2	Adenylosuccinate lyase
3	ADSS	Adenylosuccinate synthase
4	AHC	Adenosylhomocysteinase
5	AICART	Phosphoribosylaminoimidazolecarboxamide formyltransferase
6	AIRCr	Phosphoribosylaminoimidazole carboxylase
7	ALATA_L	L-alanine transaminase
8	ASNS1	Asparagine synthase (glutamine-hydrolysing)
9	ASPCTr
10	CBPS	Carbamoyl-phosphate synthase (glutamine-hydrolysing)
11	CYOR_DASH_u10m
12	CYSTGL	Cystathionine g lyase
13	CYSTS	Cystathionine beta synthase
14	DHORD9	Dihydoorotic acid dehydrogenase (quinone10)
15	DHORTS	Dihydroorotase
16	EX_his_DASH_L_LPAREN_e_RPAREN_
17	EX_ile_DASH_L_LPAREN_e_RPAREN_
18	EX_leu_DASH_L_LPAREN_e_RPAREN_
19	EX_lys_DASH_L_LPAREN_e_RPAREN_
20	EX_met_DASH_L_LPAREN_e_RPAREN_
21	EX_o2_LPAREN_e_RPAREN_
22	EX_phe_DASH_L_LPAREN_e_RPAREN_
23	EX_pi_LPAREN_e_RPAREN_
24	EX_thr_DASH_L_LPAREN_e_RPAREN_
25	EX_trp_DASH_L_LPAREN_e_RPAREN_
26	EX_val_DASH_L_LPAREN_e_RPAREN_
27	G5SADrm	L glutamate 5 semialdehyde dehydratase reversible mitochondrial
28	GARFT	Phosphoribosylglycinamide formyltransferase
29	GHMT2r	Glycine hydroxymethyltransferase, reversible
30	GK1	Guanylate kinase (GMP:ATP)
31	GLUPRT	Glutamine phosphoribosyldiphosphate amidotransferase
32	GMPS2	GMP synthase
33	IMPC	IMP cyclohydrolase
34	IMPD	IMP dehydrogenase
35	METAT	Methionine adenosyltransferase
36	O2t	O2 transport diffusion
37	OMPDC	Orotidine-5'-phosphate decarboxylase
38	ORPT	Orotate phosphoribosyltransferase
39	P5CRxm	Pyrroline-5-carboxylate reductase (m)
40	PGCD	Phosphoglycerate dehydrogenase
41	PHETHPTOX2	L-Phenylalanine,tetrahydrobiopterin:oxygen oxidoreductase (4-hydroxylating)
42	PRAGSr	Phosphoribosylglycinamide synthase
43	PRAIS	Phosphoribosylaminoimidazole synthase
44	PRASCS
45	PRFGS	Phosphoribosylformylglycinamidine synthase
46	PROtm	L proline transport mitochondrial
47	PRPPS	Phosphoribosylpyrophosphate synthetase
48	PSERT	Phosphoserine transaminase
49	PSP_L	Phosphoserine phosphatase (L-serine)
50	RPI	Ribose-5-phosphate isomerase
51	THBPT4ACAMDASE	Tetrahydrobiopterin-4a-carbinolamine dehydratase
The maximum growth rate of the macrophage cell in the absence of virus was 0.0269 h-1
The maximum growth rate of the virus in the macrophage cell was 0.0144 h-1
