# Supplementary material for: Integrated human/SARS-CoV-2 metabolic models present novel treatment strategies against COVID-19
Source: Life Sci Alliance. 2021 Aug 5;4(10):e202000954. doi: 10.26508/lsa.202000954 (PMC8343166; doi:10.26508/lsa.202000954)
Supplement: Supplementary file 3 [file LSA-2020-00954_TableS2.xlsx]

## Sheet: Table S2
Table S2 - List of essential reactions in the Human Airway epithelial model iHsaEC21 [iBBEC4660]
Sn	Reactionid	Reactioname
1	EX_ile_L_LPAREN_e_RPAREN_	L-Isoleucine exchange
2	EX_leu_L_LPAREN_e_RPAREN_	L-Leucine exchange
3	EX_lys_DASH_L_LPAREN_e_RPAREN_
4	EX_phe_L_LPAREN_e_RPAREN_	L-Phenylalanine exchange
5	EX_thr_DASH_L_LPAREN_e_RPAREN_
6	EX_trp_DASH_L_LPAREN_e_RPAREN_
7	EX_val_L_LPAREN_e_RPAREN_	L-Valine exchange
8	GK1	guanylate kinase (GMP:ATP)
9	ILEt4	L-isoleucine transport in via sodium symport
10	VALt4	L-valine transport in via sodium symport
The maximum growth rate of the human airway epithelial cell in the absence of the virus was 0.012 h-1
The maximum growth rate of the virus in the human airway epithelial cell was 0.0181 h-1
