# Supplementary material for: Integrated human/SARS-CoV-2 metabolic models present novel treatment strategies against COVID-19
Source: Life Sci Alliance. 2021 Aug 5;4(10):e202000954. doi: 10.26508/lsa.202000954 (PMC8343166; doi:10.26508/lsa.202000954)
Supplement: Supplementary file 4 [file LSA-2020-00954_TableS3.xlsx]

## Sheet: Table S3
Table S3 - List of bottleneck reactions in the Macrophage model [iAB-AMØ-1410 ]
Id	Reactionid	Reactioname
1	10FTHF7GLUtl	7-glutamyl-10FTHF transport, lysosomal
2	10FTHF7GLUtm	7-glutamyl-10FTHF transport, mitochondrial
3	10FTHFtl	10-Formyltetrahydrofolate lysosomal transport via diffusion
4	13DAMPPOX	1,3-Diaminopropane:oxygen oxidoreductase (deaminating)
5	1MNCAMti	N1-Methylnicotinamide transport
6	1a_COMMA_25VITD2Hm
7	1a_COMMA_25VITD3Hm
8	24NPHte	Xenobiotic transport
9	24_COMMA_25DHVITD2t
10	24_COMMA_25DHVITD2tm
11	24_COMMA_25DHVITD3t
12	24_COMMA_25DHVITD3tm
13	24_COMMA_25VITD2Hm
14	24_COMMA_25VITD3Hm
15	25HVITD2t	25-hydroxyvitamin D2 transport from cytoplasm
16	25HVITD3t	25-hydroxyvitamin D3 transport from cytoplasm
17	25VITD2Hm	1-alpha-Vitamin D-25-hydroxylase (D2)
18	25VITD3Hm	1-alpha-Vitamin D-25-hydroxylase (D3)
19	2HBt2	2 hydroxybutyrate cotransport with proton
20	2MCITt	2-methylcitrate transport via diffusion
21	2OXOADOXm	2-Oxoadipate:lipoamde 2-oxidoreductase(decarboxylating and acceptor-succinylating) (mitochondria)
22	2OXOADPTm	2-oxoadipate shuttle (cytosol/mitochondria)
23	34HPLFM	3 4 hydroxyphenyl lactate formation
24	35CGMPtn	35cGMP nuclear transport
25	3AIBTm	L-3-aminoisobutyrate transaminase, mitochondrial
26	3AIBt	3-amino-isobutyrate transport
27	3AIBtm	3-amino-isobutyrate transport, mitochondrial
28	3DSPHR	3 Dehydrosphinganine reductase
29	3HAO	3 hydroxyanthranilate 3 4 dioxygenase
30	3HBCDm	3-hydroxybutyryl-CoA dehydratase, mitochondrial
31	3HXKYNDCL	3-Hydroxykynurenamine decarboxy-lyase
32	3HXKYNOXDA	3-Hydroxykynurenamine:oxygen oxidoreductase(deaminating)(flavin-containing)
33	3M4HDXPAC	3-Methoxy-4-hydroxyphenylacetaldehyde:NAD+ oxidoreductase
34	3MLDAt	3MLDA extracellular transport via diffusion
35	3MOX4HOXPGALDOX_LPAREN_NADP_RPAREN_
36	3MOXTYROX	3-Methoxytyramine:oxygen oxidoreductase (deaminating)
37	3SALAASPm	Cysteinesulfinate-aspartate mitochondrial shuttle
38	41R1H2MAE12BOOX	4-[(1R)-1-Hydroxy-2-(methylamino)ethyl]-1,2-benzenediol:oxygen oxidoreductase(deaminating)(flavin-containing)
39	4HBZCOAFm	4 hydroxybenzoyl CoA formation
40	4HBZFm	4 hydroxybenzoate formation
41	4HDEBRISOQUINEte	Xenobiotic transport
42	4HGLSDm	L 4 hydroxyglutamate semialdehyde dehydrogenase mitochondrial
43	4HOXPACDOX_LPAREN_NADP_RPAREN_
44	4MPTNLte	4-methylpentanal transport
45	4MPTNLtm	4-methylpentanal transport (mitochondria)
46	4MPTNLtr	4-methylpentanal transport (ER)
47	4NPHSFte	Xenobiotic transport
48	4NPHte	Xenobiotic transport
49	4PYRDX	4-Pyridoxal secretion
50	5ADTSTSTERONEGLCte	Glucuronidated compound transport
51	5ADTSTSTERONEGLCtr	Glucuronidated compound transport
52	5ADTSTSTERONEte	5 alpha dihydrotesterone transport
53	5FTHFt2	5-formyltetrahydrofolate transport via anion exchange
54	5HOXINOXDA	5-Hydroxytryptamine:oxygen oxidoreductase(deaminating)(flavin-containing)
55	5HTRPVESSEC	5-hydroxy-L-tryptophan secretion via secretory vesicle (ATP driven)
56	5HXKYNDCL	5-Hydroxykynurenamine decarboxy-lyase
57	5HXKYNOXDA	5-Hydroxykynurenamine:oxygen oxidoreductase(deaminating)(flavin-containing)
58	6HTSTSTERONEte	Hydroxylated testosterone transport
59	7DHFtl	7-glutamyl-DHF transport, lysosomal
60	7DHFtm	7-glutamyl-DHF transport,m mitochondrial
61	7THFtl	7-glutamyl-THF transport, lysosomal
62	7THFtm	7-glutamyl-THF transport,m mitochondrial
63	A4GALTg	Lactosylceramide 4-alpha-galactosyltransferase
64	ABO1g	ABO blood group (transferase A, alpha 1-3-N-acetylgalactosaminyltransferase; transferase B, alpha 1-3-galactosyltransferase)
65	ABO2g	ABO blood group (transferase A, alpha 1-3-N-acetylgalactosaminyltransferase; transferase B, alpha 1-3-galactosyltransferase)
66	ABO5g	ABO blood group (transferase A, alpha 1-3-N-acetylgalactosaminyltransferase; transferase B, alpha 1-3-galactosyltransferase)
67	ABO7g	ABO blood group (transferase A, alpha 1-3-N-acetylgalactosaminyltransferase; transferase B, alpha 1-3-galactosyltransferase)
68	ABO9g	ABO blood group (transferase A, alpha 1-3-N-acetylgalactosaminyltransferase; transferase B, alpha 1-3-galactosyltransferase)
69	ABTArm	4-aminobutyrate transaminase, reversible (mitochondrial)
70	ABTti
71	ABUTD	Aminobutyraldehyde dehydrogenase
72	ABUTt2rL	4-aminobutyrate reversible transport in via proton symport (lysosome)
73	ACACt2	Acetoacetate transport via proton symport
74	ACACtx	Acetoacetate transport via diffusion, glyoxysome
75	ACALDt	Acetaldehyde reversible transport
76	ACALDtm	Acetaldehyde mitochondrial diffusion
77	ACALDtr	Acetaldehyde reversible transport (ER)
78	ACALDtx	Acetaldehyde transport via diffusion, glyoxysome
79	ACCOALm	Acetate-CoA ligase (AMP-forming)
80	ACCOAgt	Acetyl-coa transport
81	ACCOAtn	Acetyl CoA transport nuclear
82	ACETONEt2	Acetone transport via proton symport
83	ACETONEt2m	Acetone mitochondrial transport via proton symport
84	ACGAGBSIDEtg	Acgagbside hs intracellular transport
85	ACGAGBSIDEtl	Acgagbside hs intracellular transport
86	ACGALFUCGALACGALFUC12GAL14ACGLCGALGLUSIDEte	Blood group intracellular transport
87	ACGALFUCGALACGALFUC12GAL14ACGLCGALGLUSIDEtg	Blood group intracellular transport
88	ACGALFUCGALACGALFUCGALACGLCGAL14ACGLCGALGLUSIDEte	Blood group intracellular transport
89	ACGALFUCGALACGALFUCGALACGLCGAL14ACGLCGALGLUSIDEtg	Blood group intracellular transport
90	ACGALtly	N-acetyl-galactosamine lysosomal efflux
91	ACGAMPM	Phosphoacetylglucosamine mutase
92	ACGAMtly	N-acetyl-glucosamine lysosomal efflux
93	ACGPID	N-acetylglucosaminylphosphatidylinositol deacetylase
94	ACHVESSEC	Acetylcholine secretion via secretory vesicle (ATP driven)
95	ACN13ACNGALGBSIDEte	ACN13ACNGALGBSIDEte
96	ACN13ACNGALGBSIDEtg	Acn13acngalgbside hs intracellular transport
97	ACN23ACNGALGBSIDEte	ACN23ACNGALGBSIDEte
98	ACN23ACNGALGBSIDEtg	Acn23acngalgbside intracellular transport
99	ACNACNGAL14ACGLCGALGLUSIDEte	Blood group intracellular transport
100	ACNACNGAL14ACGLCGALGLUSIDEtg	Blood group intracellular transport
101	ACNACNGALGBSIDEte	ACNACNGALGBSIDEte
102	ACNACNGALGBSIDEtg	Acnacngalgbside hs intracellular transport
103	ACNAM9PL	N-Acetylneuraminate 9-phosphate pyruvate-lyase (pyruvate-phosphorylating)
104	ACNAM9PL2	N-Acetylneuraminate 9-phosphate pyruvate-lyase (pyruvate-phosphorylating)
105	ACNAMPH	N-Acetylneuraminate 9-phosphate phosphohydrolase
106	ACNAMlt	N-acetylneuraminate transport into lysososme
107	ACNAMtn	N-acetylneuraminate nuclear import
108	ACNGALACGLCGAL14ACGLCGALGLUSIDEte	Blood group intracellular transport
109	ACNGALACGLCGAL14ACGLCGALGLUSIDEtg	Blood group intracellular transport
110	ACOAD10m	2-methylacyl-coa dehydrogenase, trans-2-Methylbut-2-enoyl-CoA forming
111	ACOAD8m	Isovaleryl-coa dehydrogenase
112	ACOAD9m	2-methylacyl-coa dehydrogenase, 2-Methylprop-2-enoyl-CoA forming
113	ACOATA	Acetyl-CoA ACP transacylase
114	ACONT	Aconitate hydratase
115	ACOX22x	Acyl-Coenzyme A oxidase 2, branched chain
116	ACOX2x	Acyl-Coenzyme A oxidase 2, branched chain
117	ACtg	Acetate transport, Golgi apparatus
118	ADEt	Adenine transport via diffusion
119	ADEtl	Adenine facilated transport from lysosome
120	ADHAPtx	Intracellular transport (peroxisome)
121	ADMDC	Adenosylmethionine decarboxylase
122	ADNCYC	Adenylate cyclase
123	ADNtl	Adenosine facilated transport from lysosome
124	ADNtm	Equilibrative nucleoside transporter, mitochondrial
125	ADPRDP	ADPribose diphosphatase
126	ADPtx	ADP transporter, peroxisomal
127	ADRNCPT1	Carnitine O-palmitoyltransferase
128	ADRNCPT2	Carnitine transferase
129	ADRNCRNt	Transport into the mitochondria (carnitine)
130	ADRNLPVESSEC	Adrenaline secretion via secretory vesicle (ATP driven)
131	ADSELK	Adenylyl-selenate kinase
132	ADSK	Adenylyl-sulfate kinase
133	ADSL1
134	ADSS	Adenylosuccinate synthase
135	AFLATOXINte	Xenobiotic transport
136	AG13T10g	N-acetyllactosaminide beta-1,3-N-acetylglucosaminyltransferase, Golgi apparatus
137	AG13T11g	N-acetyllactosaminide beta-1,3-N-acetylglucosaminyltransferase, Golgi apparatus
138	AG13T12g	N-acetyllactosaminide beta-1,3-N-acetylglucosaminyltransferase, Golgi apparatus
139	AG13T13g	N-acetyllactosaminide beta-1,3-N-acetylglucosaminyltransferase, Golgi apparatus
140	AG13T14g	N-acetyllactosaminide beta-1,3-N-acetylglucosaminyltransferase, Golgi apparatus
141	AG13T15g	N-acetyllactosaminide beta-1,3-N-acetylglucosaminyltransferase, Golgi apparatus
142	AG13T16g	N-acetyllactosaminide beta-1,3-N-acetylglucosaminyltransferase, Golgi apparatus
143	AG13T17g	N-acetyllactosaminide beta-1,3-N-acetylglucosaminyltransferase, Golgi apparatus
144	AG13T18g	N-acetyllactosaminide beta-1,3-N-acetylglucosaminyltransferase, Golgi apparatus
145	AG13T1g	N-acetyllactosaminide beta-1,3-N-acetylglucosaminyltransferase, Golgi apparatus
146	AG13T2g	N-acetyllactosaminide beta-1,3-N-acetylglucosaminyltransferase, Golgi apparatus
147	AG13T3g	N-acetyllactosaminide beta-1,3-N-acetylglucosaminyltransferase, Golgi apparatus
148	AG13T4g	N-acetyllactosaminide beta-1,3-N-acetylglucosaminyltransferase, Golgi apparatus
149	AG13T5g	N-acetyllactosaminide beta-1,3-N-acetylglucosaminyltransferase, Golgi apparatus
150	AG13T6g	N-acetyllactosaminide beta-1,3-N-acetylglucosaminyltransferase, Golgi apparatus
151	AG13T7g	N-acetyllactosaminide beta-1,3-N-acetylglucosaminyltransferase, Golgi apparatus
152	AG13T8g	N-acetyllactosaminide beta-1,3-N-acetylglucosaminyltransferase, Golgi apparatus
153	AG13T9g	N-acetyllactosaminide beta-1,3-N-acetylglucosaminyltransferase, Golgi apparatus
154	AGLPC	Alkyl acylglycerol phosphocholine transferase
155	AGLPED	Alkyl acyl glycerophosphoethanolamine desaturase
156	AGLPET	Alkyl acylglycerol phosphoethanolamine transferase
157	AGLPH	Alkyl glycerol phosphate hydrolase
158	AGLPR	Alkyl glycerol phosphate reductase
159	AGLPT	Alkyl glycerol phosphate acyltransferase
160	AGMTm	Agmatinase (m)
161	AGPex	Alkyl glycerol phosphate transport
162	AHANDROSTANGLCte	Glucuronidated compound transport
163	AHANDROSTANGLCtr	Glucuronidated compound transport
164	AHC
165	AHCYStn	S-Adenosylhomocysteine transport, nucleus
166	AHCYStr	S-Adenosyl-L-homocysteine intracellular diffusion
167	AHEXASE2ly	Beta-N-acetylhexosaminidase, lysosomal
168	AHEXASEly	Beta-N-acetylhexosaminidase, lysosomal
169	AICART	Phosphoribosylaminoimidazolecarboxamide formyltransferase
170	AIRCr	Phosphoribosylaminoimidazole carboxylase
171	AKGt4_3	AKG transport via sodium symport
172	ALAt2rL	L-alanine reversible transport via proton symport (lysosome)
173	ALCD21_D	Alcohol dehydrogenase (D-1,2-propanediol)
174	ALCD21_L
175	ALDD20x	Aldehyde dehydrogenase (indole-3-acetaldehyde, NAD)
176	ALDSTRNte	Aldosterone transport
177	ALOX5	Arachidonate 5-lipoxygenase
178	ALOX52	Arachidonate 5-lipoxygenase
179	ALR3	Aldose reductase (acetol)
180	AM6SAD	Aminomuconate-semialdehyde dehydrogenase
181	AMACR2p	Alpha-methylacyl-CoA racemase (reductase)
182	AMACR2r	Alpha-methylacyl-CoA racemase (reductase)
183	AMACRp	Alpha-methylacyl-CoA racemase
184	AMACRr	Alpha-methylacyl-CoA racemase
185	AMANK	N-acetyl-D-mannosamine kinase
186	AMCOXO	2-aminomuconate reductase
187	AMETr	S-Adenosyl-L-methionine intracellular diffusion
188	AMETt2m	S-Adenosyl-L-methionine reversible transport, mitochondrial
189	AMETtn	S-Adenosyl-L-methionine transport, nucleus
190	AMPTASECG	Alanyl aminopeptidase (cys-gly)
191	AMPtp	AMP transporter, peroxisome
192	AMY1e	Alpha-amylase, extracellular (strch1 -> strch2)
193	AMY2e	Alpha-amylase, extracellular (glygn2 -> glygn4)
194	ANDRSTRNGLCte	Glucuronidated compound transport
195	ANDRSTRNGLCtr	Glucuronidated compound transport (ER)
196	ANDRSTRNte	Androsterone transport
197	APAT2rm	3-Aminopropanoate:2-oxoglutarate aminotransferase (m)
198	APRTO2	N acetylputrescine oxygen oxireductase deaminating
199	AQCOBALt	Aquacob(III)alamin uptake
200	ARAB_DASH_Lt
201	ARACHCPT1	Carnitine transferase
202	ARACHCPT2	Carnitine transferase
203	ARACHCRNt	Transport into the mitochondria (carnitine)
204	ARACHDCOAtx	Fatty acid intracellular transport
205	ARACHDtr	Intracellular transport
206	ARGDCm	Arginine decarboxylase, mitochondrial
207	ARGSL	Argininosuccinate lyase
208	ARGtm	Arginine mitochondrial transport via ornithine carrier
209	ARTFR61	R group artificial flux
210	ARTPLM2m	R group to palmitate conversion
211	ARTPLM3m	R group to palmitate conversion
212	ASAH1	N-acylsphingosine amidohydrolase
213	ASNNm	L-asparaginase (mitochondrial)
214	ASNtm	L-asparagine transport, mitochondrial
215	ASPDxt	D-aspartate transport, peroxisomal
216	ATP1ter	ADP/ATP transporter, endoplasmic reticulum
217	ATPtx	ATP transporter, peroxisomal
218	AVITE1t	Alpha-Tocopherol (Vit. E) transport
219	AVITE2t	Alpha-tocotrienol (Vit. E) transport
220	A_MANASEly	Alpha-mannosidase, lysosomal
221	Asn_DASH_X_DASH_Ser_FSLASH_Thrtr
222	B3GALT3g	Beta-1,3-galactosyltransferase 3
223	B3GALT41g	Beta-1,3-galactosyltransferase 4
224	B3GALT42g	Beta-1,3-galactosyltransferase 4
225	B3GALT43g	Beta-1,3-galactosyltransferase 4
226	B3GALT44g	Beta-1,3-galactosyltransferase 4
227	BALAVECSEC	B-alanine secretion via secretory vesicle (ATP driven)
228	BAMPPALDOX	Beta-Aminopropion aldehyde NAD+ oxidoreductase
229	BBHOX	4-Trimethylammoniobutanoate,2-oxoglutarate:oxygen oxidoreductase (3-hydroxylating)
230	BDMT_L	GDPmannose:chitobiosyldiphosphodolichol beta-D-mannosyltransferase (liver)
231	BDMT_U	GDPmannose:chitobiosyldiphosphodolichol beta-D-mannosyltransferase (uterus)
232	BETALDHxm	Betaine-aldehyde dehydrogenase, mitochondrial
233	BHBt	(R)-3-Hydroxybutanoate transport via H+ symport
234	BILDGLCURtr	Glucuronidated compound transport
235	BILIRED	Nad(p)h biliverdin reductase
236	BILIRUBt2	Bilirubin transport via bicarbonate countertransport
237	BIOCYTtn	Biocytin transport, nuclear
238	BPNT	3',5'-bisphosphate nucleotidase
239	BTNDm	Biotinidase (biotin), mitochondrial
240	BTNt2m	Biotin reversible transport via proton symport, mitochondria
241	BTNtn	Biotin transport, nuclear
242	BUTt2m	Butyrate mitochondrial transport via proton symport, reversible
243	BVITEt	Beta-Tocopherol (Vit. E) transport
244	BZt	Benzoate transport (diffusion)
245	BZtr	Benzene transporter, endoplasmic reticulum
246	B_MANNASEly	Beta-mannosidase, lysosomal
247	C14STRr	C-14 sterol reductase
248	C160CPT1	Carnitine O-palmitoyltransferase
249	C160CPT2	C160 transport into the mitochondria
250	C160CRNt	C160 transport into the mitochondria
251	C161CPT1	Carnitine O-palmitoyltransferase
252	C161CPT12	Carnitine O-palmitoyltransferase
253	C161CPT2	C161 transport into the mitochondria
254	C161CPT22	C161 transport into the mitochondria
255	C161CRN2t	C161 transport into the mitochondria
256	C161CRNt	C161 transport into the mitochondria
257	C180CPT1	Carnitine O-stearoyl transferase
258	C180CPT2	Carnitine O-stearoyl transferase
259	C180CRNt	C180 transport into the mitochondria
260	C181CPT1	Carnitine octadecenoyl transferase
261	C181CPT2	Carnitine octadecenoyl transferase
262	C181CRNt	C181 transport into the mitochondria
263	C204CPT1	Carnitine C20:4 transferase
264	C204CPT2	Arachidonic acid transport into the mitochondria
265	C204CRNt	Arachidonic acid transport into the mitochondria
266	C226CPT1	Carnitine C22:6 transferase
267	C226CPT2	C226 transport into the mitochondria
268	C226CRNt	C226 transport into the mitochondria
269	C2M26DCOAHLm	Cis-2-Methyl-5-isopropylhexa-2,5-dienoyl-CoA hydro-lyase (m)
270	C2M26DCOAHLx	Cis-2-Methyl-5-isopropylhexa-2,5-dienoyl-CoA hydro-lyase (x)
271	C3STKR2r	C-3 sterol keto reductase (zymosterol)
272	C4STMO1r	C-4 sterol methyl oxidase (4,4-dimethylzymosterol)
273	CAMPt	CAMP transport (ATP-dependent)
274	CBL2OR	NADH:cob(III)alamine oxidoreductase
275	CBL2tm	Cob(II)alamine transport, mitochondrial
276	CBLATm	Cob(I)alamin adenosyltransferase, mitochondrial
277	CBPSam	Carbamoyl-phosphate synthase (ammonia) (mitochondria
278	CBPter	Carbamoyl phosphate transport, endoplasmic reticulum
279	CCA_D3t	Calcitroic acid transport from cytosol
280	CDPDAGtm	Intracellular transport
281	CDSm	Phosphatidate cytidylyltransferase
282	CERT1gt	Ceramide transport protein
283	CERT1rt	Ceramide transport protein
284	CERT2gt	Ceramide transport protein
285	CERT2rt	Ceramide transport protein
286	CGLYt3_LPAREN_2_RPAREN_
287	CGMPt	CGMP transport (ATP-dependent)
288	CHLPCTD	Choline phosphate cytididyltransferase
289	CHOLATEt	Cholate transport via bicarbonate countertransport
290	CHOLD2m	Choline dehydrogenase (FAD acceptor), mitochondrial
291	CHOLPtg	Choline phosphate intracellular transport
292	CHOLPtl	Choline phosphate intracellular transport
293	CHOLtg	Choline intracellular transport
294	CHOLtn	Choline transport, nuclear through pores
295	CHOLtr	Choline intracellular transport
296	CHSTEROLSULT	Steroid sulfotransferase
297	CHSTEROLt	Cholesterol efflux (ATP depedent)
298	CHSTEROLt1	Cholesterol intracellular transport
299	CHTNASEe	Chitinase, extracellular
300	CITtbm	Citrate transport mitochondrial
301	CK	ATP Creatine kinase
302	CKc	ATP Creatine kinase (c)
303	CLPNDCPT1	Carnitine O-palmitoyltransferase
304	CLPNDCPT2	Carnitine transferase
305	CLPNDCRNt	Transport into the mitochondria (carnitine)
306	CLPNDt	Fatty acid transport via diffusion
307	CMPACNAtg	CMP-Sia Golgi transport via CMP antiport
308	CMPACNAtn	CMP-Sia nuclear export
309	CMPSASn	CMP sialic acid synthase, nuclear
310	CO2t	CO2 transporter via diffusion
311	CO2ter	CO2 endoplasmic reticular transport via diffusion
312	CO2tg	CO2 Golgi transport
313	CO2tn	CO2 nuclear transport via diffusion
314	CO2tp	CO2 peroxisomal transport
315	COAtg	CoA transport in Golgi via diffusion
316	COAtl	CoA transport in lysosome via diffusion
317	COAtn	Coenzyme A transport nuclear
318	COKECBESr	Carboxylesterase (cocaine) (er)
319	COQ3m	Methyltransferase COQ3
320	COQ5m	Ubiquinone biosynthesis methyltransferase COQ5
321	COQ6m	Ubiquinone biosynthesis monooxgenase COQ6
322	COQ7m	Ubiquinone biosynthesis COQ7
323	CORE2GTg	Core 2 acetylglucosaminyltransferase, Golgi apparatus
324	COUCOAFm	P coumaroyl CoA formation
325	COUMARINte	Xenobiotic transport
326	COt	CO transporter via diffusion
327	CPPPGO	Coproporphyrinogen oxidase (O2 required)
328	CREATt4_LPAREN_2_RPAREN_r
329	CRMPte	Crmp hs transport
330	CRNCAR3tp	Carnitine-propcarnitine carrier, peroxisomal
331	CRTSLt	Cortisol transport
332	CRTSLtm	Cortisol intracellular transport
333	CRTSTRNt	Corticosterone transport
334	CRTSTRNtm	Corticosterone intracellular transport
335	CRTSTRNtr	Corticosterone intracellular transport
336	CSNAT2m	Carnitine O-aceyltransferase, mitochondrial
337	CSNAT3x	Carnitine O-aceyltransferase, peroxisomal
338	CSNATer	Carnitine O-acetyltransferase, endolasmic reticulum
339	CSNATm	Carnitine O aceyltransferase mitochondrial
340	CSNATp	Carnitine O acetyltransferase reverse direction peroxisomal
341	CSNt	Cytosine transport via facilated diffusion
342	CSPG_At	Chondroitin sulfate A transport, golgi to extracellular
343	CSPG_Bt	Chondroitin sulfate B transport, golgi to extracellular
344	CSPG_Ct	Chondroitin sulfate C transport, golgi to extracellular
345	CSPG_Dt	Chondroitin sulfate D transport, golgi to extracellular
346	CSPG_Et	Chondroitin sulfate E transport, golgi to extracellular
347	CYANSTm	Cyanide sulfurtransferase, mitochondrial
348	CYANt	Cyanide transport via diffusion (extracellular to cytosol)
349	CYANtm	Cyanide transport via diffusion (mitochondrial)
350	CYOR_DASH_u10m
351	CYSAMO	Cysteamine oxygenase
352	CYSTAm	L-Cysteine:2-oxoglutarate aminotransferase
353	CYSTGL	Cystathionine g lyase
354	CYSTS	Cystathionine beta synthase
355	CYTDtl	Cytidine facilated transport from lysosome
356	CYTDtm	Cytidine facilated transport in mitochondria
357	CYTDtn	Cytidine transport in nucleus
358	CYTK1m	Cytidylate kinase (CMP),mitochondrial
359	CytOxe_DASH_
360	DADNt4	Deoxyadenosine transport via diffusion
361	DAGKn_hs	Diacylglycerol phosphate kinase (homo sapiens)
362	DAG_HSter	Diacylglycerol ER export
363	DALAOXx	D-Alanine Oxidase (x)
364	DALAt2rL	D-alanine transport via proton symport (lysosome)
365	DALAxt	D-Alanine transport to perixosome
366	DASCBH	L-Dehydroascorbate lactonohydrolase
367	DCSPTN1CPT1	Carnitine O-palmitoyltransferase
368	DCSPTN1CPT2	Carnitine transferase
369	DCSPTN1CRNt	Transport into the mitochondria (carnitine)
370	DCSPTN1t	Fatty acid transport via diffusion
371	DCYTt	Deoxycytidine transport via diffusion
372	DEBRISOQUINEt	DEBRISOQUINEt
373	DEDOLP1_L	Dehydrodolichol diphosphate phosphatase (liver)
374	DEDOLP1_U	Dehydrodolichol diphosphate phosphatase (uterus)
375	DEDOLP2_L	Dehydrodolichol phosphate phosphatase (liver)
376	DEDOLP2_U	Dehydrodolichol phosphate phosphatase (uterus)
377	DEDOLR_L	Dehydrodolichol reductase (liver)
378	DEDOLR_U	Dehydrodolichol reductase (uterus)
379	DGCHOLte	Bile acid intracellular transport
380	DGK1	Deoxyguanylate kinase (dGMP:ATP)
381	DGK2m	Deoxyguanylate kinase (dGMP:dATP) (mitochondrial)
382	DGSNt	Deoyguanosine transport via diffusion
383	DGSNtm	Deoyguanosine transport in mitochondria
384	DHAAt1r	Dehydroascorbate transport (uniport)
385	DHCHOLESTANATEtm	Lipid, flip-flop intracellular transport
386	DHCR241r	24-dehydrocholesterol reductase [Precursor]
387	DHCR243r	24-dehydrocholesterol reductase [Precursor]
388	DHCR71r	7-dehydrocholesterol reductase
389	DHDPBMTm	Dihydroxydecaprenylbenzoate methyltransferase
390	DHEASt	Dehydroepiandrosterone sulfate transport via bicarbonate countertransport
391	DHEAStr	Dheas intracellular transport
392	DHEAtr	Dehydroepiandrosterone transport
393	DHFtl	Dihydrofolate reversible lysosomal transport
394	DHFtm	Dihydrofolate reversible mitochondrial transport
395	DHORTS	Dihydroorotase
396	DIGALSGALSIDEte	Transport of Digalactosylceramidesulfate
397	DIGALSIDEtl	Digalside hs intracellular transport
398	DLNLCGCPT1	Carnitine O-palmitoyltransferase
399	DLNLCGCPT2	Carnitine transferase
400	DLNLCGCRNt	Transport into the mitochondria (carnitine)
401	DLNLCGt	Fatty acid transport via diffusion
402	DMATT	Dimethylallyltranstransferase
403	DMATTx	Dimethylallyltranstransferase
404	DMHPTCRNCPT1	Carnitine fatty-acyl transferase
405	DMHPTCRNCPT2	2,6 dimethylheptanoly CoA carnitine transferase
406	DMHPTCRNte	2,6 dimethylheptanoyl carnitine transport
407	DMNONCRNCPT2
408	DMNONCRNt	4,8 dimethylnonanoyl crn transport
409	DM_Ser_DASH_Gly_FSLASH_Ala_DASH_X_DASH_Gly_LPAREN_ly_RPAREN_
410	DM_avite1_LPAREN_c_RPAREN_
411	DM_avite2_LPAREN_c_RPAREN_
412	DM_bvite_LPAREN_c_RPAREN_
413	DM_dsT_antigen_LPAREN_g_RPAREN_
414	DM_ethamp_LPAREN_r_RPAREN_
415	DM_gpi_sig_LPAREN_er_RPAREN_
416	DM_kdn_LPAREN_c_RPAREN_
417	DM_m_LPAREN_em_RPAREN_3gacpail_prot_hs_LPAREN_r_RPAREN_
418	DM_mem2emgacpail_prot_hs_LPAREN_r_RPAREN_
419	DM_n5m2masn_LPAREN_g_RPAREN_
420	DM_sTn_antigen_LPAREN_g_RPAREN_
421	DM_sprm_LPAREN_c_RPAREN_
422	DM_yvite_LPAREN_c_RPAREN_
423	DNADtn	DNAD transport, nuclear trhough pore
424	DOLASNT_Ler	Dolichyl-diphosphooligosaccharide:protein-L-asparagine oligopolysaccharidotransferase (liver)
425	DOLASNT_Uer	Dolichyl-diphosphooligosaccharide:protein-L-asparagine oligopolysaccharidotransferase (uterus)
426	DOLDPP_Ler	Dolichyl-diphosphate phosphohydrolase, human (liver)
427	DOLDPP_Uer	Dolichyl-diphosphate phosphohydrolase, human (uterus)
428	DOLGLCP_Lter	Dolichyl beta-D-glucosyl phosphate flippase (liver)
429	DOLGLCP_Uter	Dolichyl beta-D-glucosyl phosphate flippase (uterus)
430	DOLICHOL_Lter	Dolichol diffusion, human (liver)
431	DOLICHOL_Uter	Dolichol diffusion, human (uterus)
432	DOLMANP_Lter	Dolichol-phosphate mannose flippase (liver)
433	DOLMANP_Uter	Dolichol-phosphate mannose flippase (uterus)
434	DOLPGT1_Ler	Dolichyl-phosphate-glucose-glycolipid alpha-glucosyltransferase (liver)
435	DOLPGT1_Uer	Dolichyl-phosphate-glucose-glycolipid alpha-glucosyltransferase (uterus)
436	DOLPGT2_Ler	Dolichyl-phosphate-glucose-glycolipid alpha-glucosyltransferase (liver)
437	DOLPGT2_Uer	Dolichyl-phosphate-glucose-glycolipid alpha-glucosyltransferase (uterus)
438	DOLPGT3_Ler	Dolichyl-phosphate-glucose-glycolipid alpha-glucosyltransferase (liver)
439	DOLPGT3_Uer	Dolichyl-phosphate-glucose-glycolipid alpha-glucosyltransferase (uterus)
440	DOLPMT1_Ler	Dolichyl-phosphate-mannose-glycolipid alpha-mannosyltransferase (liver)
441	DOLPMT1_Uer	Dolichyl-phosphate-mannose-glycolipid alpha-mannosyltransferase (uterus)
442	DOLPMT2_Ler	Dolichyl-phosphate-mannose-glycolipid alpha-mannosyltransferase (liver)
443	DOLPMT2_Uer	Dolichyl-phosphate-mannose-glycolipid alpha-mannosyltransferase (uterus)
444	DOLPMT3_Ler	Dolichyl-phosphate-mannose-glycolipid alpha-mannosyltransferase (liver)
445	DOLPMT3_Uer	Dolichyl-phosphate-mannose-glycolipid alpha-mannosyltransferase (uterus)
446	DOLPMT4_Ler	Dolichyl-phosphate-mannose-glycolipid alpha-mannosyltransferase (liver)
447	DOLPMT4_Uer	Dolichyl-phosphate-mannose-glycolipid alpha-mannosyltransferase (uterus)
448	DOLPMT_L	Dolichyl-phosphate D-mannosyltransferase (liver)
449	DOLPMT_U	Dolichyl-phosphate D-mannosyltransferase (uterus)
450	DOPAMT	Dopamine:amet O-methyltransferase
451	DOPASFt	Dopamine 3-0-sulfate transport (diffusion)
452	DOPASULT	Dopamine Sulfotransferase
453	DPCOAtl	Dephospho-CoA transport from lysosome via diffusion
454	DPHMBDCm	3-Decaprenyl-4-hydroxy-5-methoxybenzoate decarboxylation
455	DPMVDx	Diphosphomevalonate decarboxylase
456	DRIBt	Deoxyribose transport via diffusion
457	DSAT	Dihydrosphingosine N-acyltransferase
458	DUMPtn	DUMP nuclear transport
459	DURAD	Dihydrouracil dehydrogenase (NADP)
460	DURAD2	Dihydrothymin dehydrogenase (NADP)
461	DURIK1m	Deoxyuridine kinase (ATP:Deoxyuridine), mitochondrial
462	DURIt	Deoxyuridine transport via diffusion
463	DURItn	Deoxyuridine transport in nucleus
464	D_DASH_LACt2
465	D_DASH_LACtm
466	EAFLATOXINte	Xenobiotic transport
467	EBASTINEOHte	Xenobiotic transport
468	EBASTINEte	Xenobiotic transport
469	EBP1r	3-beta-hydroxysteroid-delta(8),delta(7)-isomerase
470	EBP2r	3-beta-hydroxysteroid-delta(8),delta(7)-isomerase
471	ECOAH12m	Enoyl-coa hydratase, 3-Hydroxyisobutyryl-CoA forming
472	ECOAH1x	(S)-3-Hydroxybutanoyl-CoA hydro-lyase
473	ECOAH9m	Enoyl-coa hydratase, 3-Hydroxy-2-methylbutyryl-CoA forming
474	EGMESTr	Ecgonine methyl esterase (ER)
475	EICOSTETCPT1	Carnitine O-palmitoyltransferase
476	EICOSTETCPT2	Carnitine transferase
477	EICOSTETCRNt	Transport into the mitochondria (carnitine)
478	EICOSTETt	Fatty acid transport via diffusion
479	ELAIDCPT1	Carnitine O-palmitoyltransferase
480	ELAIDCPT2	Carnitine transferase
481	ELAIDCRNt	Transport into the mitochondria (carnitine)
482	ELAIDt	Fatty acid transport via diffusion
483	ENGASE	Endo-beta-N-acetylglucosaminidase
484	ENGASE2ly	Endo-beta-N-acetylglucosaminidase, lysosomal
485	ENMAN1g	Endomannosidase (glc1man-producing), Golgi apparatus
486	ENMAN2g	Endomannosidase (glc2man-producing), Golgi apparatus
487	ENMAN3g	Endomannosidase (glc3man-producing), Golgi apparatus
488	ENMAN4g	Endomannosidase (m6masnC-producing), Golgi apparatus
489	ENMAN5g	Endomannosidase (m6masnB2-producing), Golgi apparatus
490	ENMAN6g	Endomannosidase (m5masnB1-producing), Golgi apparatus
491	ESTRADIOLGLCtr	Glucuronidated compound transport
492	ESTRADIOLt	Transport of Estradiol
493	ESTRIOLGLCte	Glucuronidated compound transport
494	ESTRIOLGLCtr	Glucuronidated compound transport
495	ESTRONEGLCt	ABC transporter
496	ESTRONEGLCtr	Glucuronidated compound transport
497	ESTRONESt	Estrone 3-sulfate transport via bicarbonate countertransport
498	ETF	Electron transfer flavoprotein
499	ETFQO	Electron transfer flavoprotein-ubiquinone oxidoreductase
500	ETHAK	Ethanolamine kinase
501	ETOHt	Ethanol reversible transport
502	ETOHtx	Ethanol transport via diffusion, glyoxysome
503	EX_10fthf_LPAREN_e_RPAREN_
504	EX_13_DASH_cis_DASH_retnglc_LPAREN_e_RPAREN_
505	EX_1glyc_hs_LPAREN_e_RPAREN_
506	EX_1mncam_LPAREN_e_RPAREN_
507	EX_2425dhvitd2_LPAREN_e_RPAREN_
508	EX_2425dhvitd3_LPAREN_e_RPAREN_
509	EX_35cgmp_LPAREN_e_RPAREN_
510	EX_3aib_LPAREN_e_RPAREN_
511	EX_4pyrdx_LPAREN_e_RPAREN_
512	EX_5adtststeroneglc_LPAREN_e_RPAREN_
513	EX_5htrp_LPAREN_e_RPAREN_
514	EX_Tyr_DASH_ggn_LPAREN_e_RPAREN_
515	EX_abt_LPAREN_e_RPAREN_
516	EX_acgam_LPAREN_e_RPAREN_
517	EX_adprbp_LPAREN_e_RPAREN_
518	EX_adrnl_LPAREN_e_RPAREN_
519	EX_ahandrostanglc_LPAREN_e_RPAREN_
520	EX_ala_DASH_B_LPAREN_e_RPAREN_
521	EX_andrstrnglc_LPAREN_e_RPAREN_
522	EX_arg_DASH_L_LPAREN_e_RPAREN_
523	EX_camp_LPAREN_e_RPAREN_
524	EX_cca_d3_LPAREN_e_RPAREN_
525	EX_chsterol_LPAREN_e_RPAREN_
526	EX_dhf_LPAREN_e_RPAREN_
527	EX_dopasf_LPAREN_e_RPAREN_
528	EX_estriolglc_LPAREN_e_RPAREN_
529	EX_estroneglc_LPAREN_e_RPAREN_
530	EX_for_LPAREN_e_RPAREN_
531	EX_fuc_DASH_L_LPAREN_e_RPAREN_
532	EX_glyc_DASH_S_LPAREN_e_RPAREN_
533	EX_imp_LPAREN_e_RPAREN_
534	EX_ksi_deg1_LPAREN_e_RPAREN_
535	EX_mepi_LPAREN_e_RPAREN_
536	EX_mercplaccys_LPAREN_e_RPAREN_
537	EX_mthgxl_LPAREN_e_RPAREN_
538	EX_nrpphrsf_LPAREN_e_RPAREN_
539	EX_retinol_DASH_9_DASH_cis_LPAREN_e_RPAREN_
540	EX_retinol_DASH_cis_DASH_11_LPAREN_e_RPAREN_
541	EX_retnglc_LPAREN_e_RPAREN_
542	EX_sl_DASH_L_LPAREN_e_RPAREN_
543	EX_tcynt_LPAREN_e_RPAREN_
544	EX_thmtp_LPAREN_e_RPAREN_
545	EX_triodthysuf_LPAREN_e_RPAREN_
546	EX_tststeroneglc_LPAREN_e_RPAREN_
547	EX_tymsf_LPAREN_e_RPAREN_
548	EX_urate_LPAREN_e_RPAREN_
549	EX_vitd2_LPAREN_e_RPAREN_
550	F1Atg	F1alpha transport (from golgi to lysosome)
551	F1PGT	Fucose-1-phosphate guanylyltransferase
552	F6Tg	Glycoprotein 6-alpha-L-fucosyltransferase
553	FACOAL150	Fatty-acid--CoA ligase
554	FACOAL170	Fatty-acid--CoA ligase
555	FACOAL1821	Linoleic acid:CoA ligase (AMP-forming)
556	FACOAL1832	Alpha-Linolenic acid:CoA ligase (AMP-forming)
557	FACOAL203	Fatty-acid--CoA ligase
558	FACOAL2042	Fatty-acid--CoA ligase
559	FADH2tru	FADH2 transporter, endoplasmic reticulum
560	FADH2tx	FADH2 transport, glyoxysome
561	FADtru	FAD transporter, endoplasmic reticulum
562	FADtx	FAD transport by free diffusion, glyoxysome
563	FALDtly	Formaldehyde transport via diffusion (lysosomall)
564	FALDtm	Formaldehyde transport via diffusion (mitochondrial)
565	FAOXC140	Beta oxidation of long chain fatty acid
566	FAOXC150m	Beta oxidation of long chain fatty acid (odd chain)
567	FAOXC161802m	Beta oxidation fatty acid
568	FAOXC16180m	Beta oxidation fatty acid
569	FAOXC170m	Beta oxidation of long chain fatty acid (odd chain)
570	FAOXC180	Beta oxidation of long chain fatty acid
571	FAOXC1811601m	Beta oxidation fatty acid
572	FAOXC1811602m	Beta oxidation fatty acid
573	FAOXC1811603m	Beta oxidation fatty acid
574	FAOXC182806m	Beta oxidation of fatty acid
575	FAOXC18280m	Beta oxidation of fatty acid
576	FAOXC183803m	Beta oxidation of fatty acid
577	FAOXC183806m	Beta oxidation of fatty acid
578	FAOXC183806x	Beta oxidation of long chain fatty acid
579	FAOXC18480m	Beta oxidation of fatty acid
580	FAOXC18480x	Beta oxidation of long chain fatty acid
581	FAOXC200180m	Beta oxidation of long chain fatty acid
582	FAOXC2031836m	Beta oxidation of fatty acid
583	FAOXC204	Beta oxidation of long chain fatty acid
584	FAOXC204184m	Beta oxidation fatty acid
585	FAOXC2051843m	Beta oxidation of fatty acid
586	FAOXC2051843x	Beta oxidation of long chain fatty acid
587	FAOXC2242046m	Beta oxidation of long chain fatty acid
588	FAOXC2251836x	Beta oxidation of long chain fatty acid
589	FAOXC80	Beta oxidation of med/long chain fatty acid
590	FAS100COA	Fatty acyl CoA synthase n C100CoA
591	FAS120COA	Fatty acyl CoA synthase n C120CoA
592	FAS140COA	Fatty acyl CoA synthase n C140CoA
593	FBA2	D Fructose 1 phosphate D glyceraldehyde 3 phosphate lyase
594	FBA4	D-Fructose 1-phosphate D-glyceraldehyde-3-phosphate-lyase
595	FBP26	Fructose 2 6 bisphosphate 2 phosphatase
596	FCLTm	Ferrochelatase mitochondrial
597	FE2tm	Iron (II) transport
598	FK	Fucokinase
599	FOLt2	Folate transport via anion exchange
600	FORt2m
601	FORtr	FOR transporter, endoplasmic reticulum
602	FORtrn	Formate transport, nuclear
603	FPGS2m	Folylpolyglutamate synthetase, mitochondrial
604	FPGS3m	Folylpolyglutamate synthetase, mitochondrial
605	FPGS4	Folylpolyglutamate synthetase (DHF)
606	FPGS4m	Folylpolyglutamate synthetase (DHF), mitochondrial
607	FPGS5m	Folylpolyglutamate synthetase (DHF), mitochondrial
608	FPGS6m	Folylpolyglutamate synthetase (DHF), mitochondrial
609	FPGS7m	Folylpolyglutamate synthetase (10fthf), mitochondrial
610	FPGS8m	Folylpolyglutamate synthetase (10fthf), mitochondrial
611	FPGS9m	Folylpolyglutamate synthetase (10fthf), mitochondrial
612	FPGSm	Folylpolyglutamate synthetase, mitochondrial
613	FRDPtr	Lipid, flip-flop intracellular transport
614	FT	Trans,trans,cis-geranylgeranyl diphosphate synthase
615	FTCD	Formimidoyltransferase cyclodeaminase reversible
616	FUC13GALACGLCGAL14ACGLCGALGLUSIDEte	Blood group intracellular transport
617	FUC13GALACGLCGAL14ACGLCGALGLUSIDEtg	Blood group intracellular transport
618	FUC14GALACGLCGALGLUSIDEte	Blood group intracellular transport
619	FUC14GALACGLCGALGLUSIDEtg	Blood group intracellular transport
620	FUCACGALFUCGALACGLCGALGLUSIDEte	Blood group intracellular transport
621	FUCACGALFUCGALACGLCGALGLUSIDEtg	Blood group intracellular transport
622	FUCACNGAL14ACGLCGALGLUSIDEte	Blood group intracellular transport
623	FUCACNGAL14ACGLCGALGLUSIDEtg	Blood group intracellular transport
624	FUCACNGALACGLCGALGLUSIDEte	Blood group intracellular transport
625	FUCACNGALACGLCGALGLUSIDEtg	Blood group intracellular transport
626	FUCASE2e	Alpha-fucosidase, extracellular
627	FUCASE2ly	Alpha-fucosidase, lysosomal
628	FUCASEe	Alpha-fucosidase, extracellular
629	FUCASEly	Alpha-fucosidase, lysosomal
630	FUCFUC12GAL14ACGLCGALGLUSIDEte	Blood group intracellular transport
631	FUCFUC12GAL14ACGLCGALGLUSIDEtg	Blood group intracellular transport
632	FUCFUC132GALACGLCGAL14ACGLCGALGLUSIDEte	Blood group intracellular transport
633	FUCFUC132GALACGLCGAL14ACGLCGALGLUSIDEtg	Blood group intracellular transport
634	FUCFUCFUCGALACGLC13GALACGLCGAL14ACGLCGALGLUSIDEte	Blood group intracellular transport
635	FUCFUCFUCGALACGLC13GALACGLCGAL14ACGLCGALGLUSIDEtg	Blood group intracellular transport
636	FUCFUCFUCGALACGLCGAL14ACGLCGALGLUSIDEte	Blood group intracellular transport
637	FUCFUCFUCGALACGLCGAL14ACGLCGALGLUSIDEtg	Blood group intracellular transport
638	FUCFUCGALACGLCGALGLUSIDEte	Blood group intracellular transport
639	FUCFUCGALACGLCGALGLUSIDEtg	Blood group intracellular transport
640	FUCGAL14ACGLCGALGLUSIDEte	Blood group intracellular transport
641	FUCGAL14ACGLCGALGLUSIDEtg	Blood group intracellular transport
642	FUCGALFUCGALACGLCGALGLUSIDEte	Blood group intracellular transport
643	FUCGALFUCGALACGLCGALGLUSIDEtg	Blood group intracellular transport
644	FUCGALGBSIDEte	Transport of Fucosyl Galactosylgloboside
645	FUCGALGBSIDEtg	Fucgalgbside hs intracellular transport
646	FUCtly	L-fucose efflux from lysosome
647	FUMAC	Fumarylacetoacetase
648	FUT12g	Galactoside 2-alpha-L-fucosyltransferase 1
649	FUT14g	Galactoside 2-alpha-L-fucosyltransferase 1
650	FUT15g	Galactoside 2-alpha-L-fucosyltransferase 1
651	FUT16g	Galactoside 2-alpha-L-fucosyltransferase 1
652	FUT17g	Galactoside 2-alpha-L-fucosyltransferase 1
653	FUT18g	Galactoside 2-alpha-L-fucosyltransferase 1
654	FUT32g	Fucosyltransferase 3 (galactoside 3(4)-L-fucosyltransferase, Lewis blood group included) 1
655	FUT33g	Fucosyltransferase 3 (galactoside 3(4)-L-fucosyltransferase, Lewis blood group included) 1
656	FUT35g	Fucosyltransferase 3 (galactoside 3(4)-L-fucosyltransferase, Lewis blood group included) 1
657	FUT910g	Alpha-(1,3)-fucosyltransferase
658	FUT911g	Alpha-(1,3)-fucosyltransferase
659	FUT94g	Alpha-(1,3)-fucosyltransferase
660	FUT95g	Alpha-(1,3)-fucosyltransferase
661	FUT96g	Alpha-(1,3)-fucosyltransferase
662	FUT97g	Alpha-(1,3)-fucosyltransferase
663	FUT99g	Alpha-(1,3)-fucosyltransferase
664	G12MT1_L	Glycolipid 1,2-alpha-D-mannosyltransferase (liver)
665	G12MT1_U	Glycolipid 1,2-alpha-D-mannosyltransferase (uterus)
666	G12MT2_L	Glycolipid 1,2-alpha-D-mannosyltransferase (liver)
667	G12MT2_U	Glycolipid 1,2-alpha-D-mannosyltransferase (uterus)
668	G13MT_L	Glycolipid 1,3-alpha-D-mannosyltransferase (liver)
669	G13MT_U	Glycolipid 1,3-alpha-D-mannosyltransferase (uterus)
670	G14T10g	Beta-N-acetylglucosaminylglycopeptide beta-1,4-galactosyltransferase, Golgi
671	G14T11g	Beta-N-acetylglucosaminylglycopeptide beta-1,4-galactosyltransferase, Golgi
672	G14T12g	Beta-N-acetylglucosaminylglycopeptide beta-1,4-galactosyltransferase, Golgi
673	G14T13g	Beta-N-acetylglucosaminylglycopeptide beta-1,4-galactosyltransferase, Golgi
674	G14T14g	Beta-N-acetylglucosaminylglycopeptide beta-1,4-galactosyltransferase, Golgi
675	G14T15g	Beta-N-acetylglucosaminylglycopeptide beta-1,4-galactosyltransferase, Golgi
676	G14T16g	Beta-N-acetylglucosaminylglycopeptide beta-1,4-galactosyltransferase, Golgi
677	G14T17g	Beta-N-acetylglucosaminylglycopeptide beta-1,4-galactosyltransferase, Golgi
678	G14T18g	Beta-N-acetylglucosaminylglycopeptide beta-1,4-galactosyltransferase, Golgi
679	G14T19g	Beta-N-acetylglucosaminylglycopeptide beta-1,4-galactosyltransferase, Golgi
680	G14T20g	Beta-N-acetylglucosaminylglycopeptide beta-1,4-galactosyltransferase, Golgi
681	G14T21g	Beta-N-acetylglucosaminylglycopeptide beta-1,4-galactosyltransferase, Golgi
682	G14T2g	Beta-N-acetylglucosaminylglycopeptide beta-1,4-galactosyltransferase, Golgi
683	G14T3g	Beta-N-acetylglucosaminylglycopeptide beta-1,4-galactosyltransferase, Golgi
684	G14T4g	Beta-N-acetylglucosaminylglycopeptide beta-1,4-galactosyltransferase, Golgi
685	G14T5g	Beta-N-acetylglucosaminylglycopeptide beta-1,4-galactosyltransferase, Golgi
686	G14T6g	Beta-N-acetylglucosaminylglycopeptide beta-1,4-galactosyltransferase, Golgi
687	G14T7g	Beta-N-acetylglucosaminylglycopeptide beta-1,4-galactosyltransferase, Golgi
688	G14T8g	Beta-N-acetylglucosaminylglycopeptide beta-1,4-galactosyltransferase, Golgi
689	G14T9g	Beta-N-acetylglucosaminylglycopeptide beta-1,4-galactosyltransferase, Golgi
690	G14Tg	Beta-N-acetylglucosaminylglycopeptide beta-1,4-galactosyltransferase
691	G16MT_L	Glycolipid 1,6-alpha-D-mannosyltransferase (liver)
692	G16MT_U	Glycolipid 1,6-alpha-D-mannosyltransferase (uterus)
693	G1M6MASNB1terg	G1m6masnB1 endoplasmic reticulum to Golgi transport
694	G1M7MASNBterg	G1m7masnC endoplasmic reticulum to Golgi transport
695	G1M7MASNCterg	G1m7masnC endoplasmic reticulum to Golgi transport
696	G1M8MASNterg	G1m8masn transport from endoplasmic reticulum to Golgi apparatus
697	G2M8MASNterg	G2m8masn transport from endoplasmic reticulum to Golgi apparatus
698	G3M8MASNterg	G3m8masn transport from endoplasmic reticulum to Golgi apparatus
699	G5SADrm	L glutamate 5 semialdehyde dehydratase reversible mitochondrial
700	G5SDym	Glutamate-5-semialdehyde dehydrogenase, mitochondria
701	G6PDH2r	Glucose 6-phosphate dehydrogenase
702	GACPAILter	Glucosaminyl-acylphosphatidylinositol ER flippase
703	GALACGLCGALGBSIDEte	Transport of Gal-GlcNac-Gal Globoside
704	GALASE10ly	Beta-galactosidase, lysosomal
705	GALASE11ly	Beta-galactosidase, lysosomal
706	GALASE12ly	Beta-galactosidase, lysosomal
707	GALASE13ly	Beta-galactosidase, lysosomal
708	GALASE14ly	Beta-galactosidase, lysosomal
709	GALASE15ly	Beta-galactosidase, lysosomal
710	GALASE17ly	Beta-galactosidase, lysosomal
711	GALASE18ly	Beta-galactosidase, lysosomal
712	GALASE19ly	Beta-galactosidase, lysosomal
713	GALASE1ly	Beta-galactosidase, lysosomal
714	GALASE4ly	Beta-galactosidase, lysosomal
715	GALASE5ly	Beta-galactosidase, lysosomal
716	GALASE6ly	Beta-galactosidase, lysosomal
717	GALASE7ly	Beta-galactosidase, lysosomal
718	GALASE8ly	Beta-galactosidase, lysosomal
719	GALASE9ly	Beta-galactosidase, lysosomal
720	GALFUC12GAL14ACGLCGALGLUSIDEte	Blood group intracellular transport
721	GALFUC12GAL14ACGLCGALGLUSIDEtg	Blood group intracellular transport
722	GALFUCGALACGLCGAL14ACGLCGALGLUSIDEte	Blood group intracellular transport
723	GALFUCGALACGLCGAL14ACGLCGALGLUSIDEtg	Blood group intracellular transport
724	GALGALFUCFUCGALACGLCGALACGLCGAL14ACGLCGALGLUSIDEte	Blood group intracellular transport
725	GALGALFUCFUCGALACGLCGALACGLCGAL14ACGLCGALGLUSIDEtg	Blood group intracellular transport
726	GALGALGALTHCRMte	Transport of Gal-Gal-Gal-Gal-Gal-Glc-Cer
727	GALGLUSIDEtg	Galgluside hs intracellular transport
728	GALGLUSIDEtl	Galgluside hs intracellular transport
729	GALNACT1g	UDPGal-chondroitin acetylgalactosaminyltransferase I, Golgi
730	GALNACT2g	Uridine diphosphoacetylgalactosamine-chondroitin acetylgalactosaminyltransferase II, Golgi
731	GALNACT3g	Uridine diphosphoacetylgalactosamine-chondroitin acetylgalactosaminyltransferase II, Golgi
732	GALNACT4g	Uridine diphosphoacetylgalactosamine-chondroitin acetylgalactosaminyltransferase II, Golgi
733	GALNACT5g	Uridine diphosphoacetylgalactosamine-chondroitin acetylgalactosaminyltransferase II, Golgi
734	GALNTg	GalNAc transferase, Golgi apparatus
735	GALOR	D-Galactose:NADP+ 1-oxidoreductase
736	GALSIDEtl	Galactocerebroside intracellular transport
737	GALT2g	UDP-D-galactose:galactosylxylose galactosyltransferase, Golgi apparatus
738	GALTg	UDP-D-galactose:D-xylose galactosyltransferase, Golgi apparatus
739	GALtly	Galactose efflux from lysosome
740	GAMYe	Glucoamylase, extracellular (glygn5 -> malt)
741	GAMt1r	Glucosamine transport (uniport)
742	GAO2g	Ganglioside O-acetylation
743	GARFT	Phosphoribosylglycinamide formyltransferase
744	GASNASE2ly	Glycosylasparaginase, lysosomal
745	GASNASE3ly	Glycosylasparaginase, lysosomal
746	GASNASEly	Glycosylasparaginase, lysosomal
747	GBAl	Glucosylceramidase
748	GBGT1	Globoside alpha-1,3-N-acetylgalactosaminyltransferase 1
749	GBSIDEte	Globoside transport
750	GBSIDEtl	Globoside intracellular transport
751	GCC2am	Glycine cleavage complex lipoamide mitochondrial
752	GCC2cm	Glycine cleavage complex lipoamide mitochondrial
753	GCCam	Glycine cleavage complex lipoylprotein mitochondrial
754	GCCcm	Glycine cleavage complex lipoylprotein mitochondrial
755	GCHOLAtx	Bile acid intracellular transport
756	GD1B2te	Gd1b2 hs transport
757	GD1B2tg	Gd1b2 hs intracellular transport
758	GD1Cte	Gd1c hs transport
759	GD1Ctg	Gd1c hs intracellular transport
760	GDCHOLAte	Bile acid intracellular transport
761	GDPFUCtg	GDPFuc Golgi transport via CMP antiport
762	GDPtg	GDP intracellular transport
763	GFUCS	GDP-L-fucose synthase
764	GGH_DASH_10FTHF5GLUe
765	GGH_DASH_10FTHF5GLUl
766	GGH_DASH_10FTHF6GLUe
767	GGH_DASH_10FTHF6GLUl
768	GGH_DASH_10FTHF7GLUe
769	GGH_DASH_10FTHF7GLUl
770	GGH_DASH_5DHFe
771	GGH_DASH_5DHFl
772	GGH_DASH_5THFl
773	GGH_DASH_6DHFe
774	GGH_DASH_6DHFl
775	GGH_DASH_6THFe
776	GGH_DASH_6THFl
777	GGH_DASH_7DHFe
778	GGH_DASH_7DHFl
779	GGH_DASH_7THFe
780	GGH_DASH_7THFl
781	GGLUCT	Gamma-glutamylcyclotransferase
782	GGNG	Glycogenin self-glucosylation
783	GGT5r	Gamma-glutamyltransferase 5
784	GGT_L	Geranylgeranyltransferase (liver)
785	GGT_U	Geranylgeranyltransferase (uterus)
786	GHMT2rm	Glycine hydroxymethyltransferase reversible mitochondrial
787	GHMT3	Glycine hydroxymethyltransferase
788	GK1m	Guanylate kinase (GMP:ATP), mitochondrial
789	GLB1	Beta-galactosidase
790	GLBRAN	1,4-alpha-glucan branching enzyme (glygn1 -> glygn2)
791	GLCAASE1ly	Beta-glucuronidase, lysosomal
792	GLCAASE4ly	Beta-glucuronidase, lysosomal
793	GLCAASE5ly	Beta-glucuronidase, lysosomal
794	GLCAASE7ly	Beta-glucuronidase, lysosomal
795	GLCAASE8ly	Beta-glucuronidase, lysosomal
796	GLCAASE9ly	Beta-glucuronidase, lysosomal
797	GLCAE2g	Heparosan-N-sulfate-glucuronate 5-epimerase
798	GLCAT2g	Chondroitin glucuronyltransferase II, Golgi apparatus
799	GLCAT3g	Chondroitin glucuronyltransferase II, Golgi apparatus
800	GLCAT4g	Chondroitin glucuronyltransferase II, Golgi apparatus
801	GLCAT5g	Chondroitin glucuronyltransferase II, Golgi apparatus
802	GLCAT6g	Heparan glucuronyltransferase II
803	GLCAT7g	Heparan glucuronyltransferase II
804	GLCAT8g	Heparan glucuronyltransferase II
805	GLCAT9g	Heparan glucuronyltransferase II
806	GLCATg	UDP-D-glucuronate:galactosylgalactosylxylose glucuronosyltransferase, Golgi apparatus
807	GLCNACASE1ly	Alpha-N-acetylglucosaminidase, lysosomal
808	GLCNACASE2ly	Alpha-N-acetylglucosaminidase, lysosomal
809	GLCNACASE3ly	Alpha-N-acetylglucosaminidase, lysosomal
810	GLCNACASE4ly	Alpha-N-acetylglucosaminidase, lysosomal
811	GLCNACASE5ly	Alpha-N-acetylglucosaminidase, lysosomal
812	GLCNACDASg	GlcNAc N-deacetylase / N-sulfotransferase
813	GLCNACPT_L	UDP-GlcNAc:dolichol-phosphate GlcNAc phosphotransferase (liver)
814	GLCNACPT_U	UDP-GlcNAc:dolichol-phosphate GlcNAc phosphotransferase (uterus)
815	GLCNACT1g	Alpha-N-acetylglucosaminyltransferase I, Golgi apparatus
816	GLCNACT2g	Alpha-N-acetylglucosaminyltransferase II
817	GLCNACT3g	Alpha-N-acetylglucosaminyltransferase II
818	GLCNACT4g	Alpha-N-acetylglucosaminyltransferase II
819	GLCNACT5g	Alpha-N-acetylglucosaminyltransferase II
820	GLCNACT_L	UDP-GlcNAc:N-acetyl-D-glucosaminyl diphosphodolichol N-acetyl-D-glucosaminyltransferase (liver)
821	GLCNACT_U	UDP-GlcNAc:N-acetyl-D-glucosaminyl diphosphodolichol N-acetyl-D-glucosaminyltransferase (uterus)
822	GLCURtly	Glucuronate transport into lysososme
823	GLCtg	Glucose transport, Golgi apparatus
824	GLCtly	Glucose efflux from lysosome
825	GLDBRAN	Glycogen debranching enzyme
826	GLGNS1	Glycogen synthase (ggn -> glygn1)
827	GLNLASEer	Gluconolactonase, endoplasmic reticulum
828	GLNtm	L-glutamine transport via electroneutral transporter
829	GLPASE1	Glycogen phosphorylase (glygn2 -> dxtrn)
830	GLPASE2	Glycogen phosphorylase (amyls -> glc-D)
831	GLRASE	Glucuronolactone reductase
832	GLU5Km	Glutamate 5-kinase (m)
833	GLUCYS	Gamma-glutamylcysteine synthetase
834	GLUNm	Glutaminase (mitochondrial)
835	GLUTCOADHm	Glutaryl-CoA dehydrogenase (mitochondria)
836	GLUt7l	Glutamate transport, lysosomal
837	GLXtm	Glyoxylate transport, mitochondrial
838	GLXtp	Glyoxylate transport peroxisomal
839	GLYATm	Glycine C-acetyltransferase
840	GLYBt4_LPAREN_2_RPAREN_r
841	GLYBtm	Glycine betaine transport via diffusion (mitochondria to cytosol)
842	GLYCK2	Glycerate kinase
843	GLYCLTtp	Glycolate transport, glyoxysome
844	GLYC_DASH_St
845	GLYCtm	Glycerol transport
846	GLYt2rL	Glycine reversible transport via proton symport (lysosome)
847	GLYtp	Glycine passive transport to peroxisome
848	GMAND	GDP-D-mannose dehydratase
849	GMPtn	GMP nuclear transport
850	GND	Phosphogluconate dehydrogenase
851	GNDer	Phosphogluconate dehydrogenase, endoplasmic reticulum
852	GP1CALPHAte	Gp1calpha hs transport
853	GP1CALPHAtg	Gp1calpha hs intracellular transport
854	GP1Cte	Gp1c hs transport
855	GP1Ctg	Gp1c hs intracellular transport
856	GPAM_hs	Glycerol-3-phosphate acyltransferase
857	GPAMm_hs	Glycerol-3-phosphate acyltransferase
858	GPDDA1	Glycerophosphodiester phosphodiesterase (Glycerophosphocholine)
859	GPIAT	Glucosaminylphosphatidyl inositol acetyltransferase
860	GQ1BALPHAte	Gq1balpha hs transport
861	GQ1BALPHAtg	Gq1balpha hs intracellular transport
862	GQ1Bte	Gq1b hs transport
863	GQ1Btg	Gq1b hs intracellular transport
864	GRTT	Geranyltranstransferase
865	GRTTx	Geranyltranstransferase
866	GSNtl	Guanosine facilated transport from lysosome
867	GSNtm	Guanosine facilated transport in mitochondria
868	GT1Ate	Gt1a hs transport
869	GT1Atg	Gt1a hs intracellular transport
870	GTHPe	Glutathione peroxidase
871	GTHPm	Glutathione peroxidase mitochondria
872	GTHRDtr	Glutathione transport via diffusion
873	GTHS	Glutathione synthetase
874	GTMLTe	G-glutamyltransferase (e)
875	GTPCI	GTP cyclohydrolase I
876	GTPCIn	GTP cyclohydrolase I, nuclear
877	GUAt	Guanine transport
878	GULN3D	L-gulonate 3-dehydrogenase
879	GUR1PP	Glucuronate 1-phosphate phosphatase
880	GluForTx	Formimidoyltransferase cyclodeaminase
881	H2CO3D2m	Carboxylic acid dissociation, mitochondrial
882	H2ETer	H2 phosphoethanolaminyl transferase, endoplasmic reticulum
883	H2O2tly	Hydrogen peroxide lysosomal transport via diffusion
884	H2O2tn	Hydrogen peroxide nuclear transport
885	H2Otg	H2O transport, Golgi apparatus
886	H2Otn	H2O transport nuclear
887	H4ETer	H4 phosphoethanolaminyl transferase, endoplasmic reticulum
888	H6_APOS_ET2er
889	H6_APOS_ETer
890	H7_APOS_ETer
891	HACD1x	(S)-3-Hydroxybutanoyl-CoA:NAD oxidoreductase
892	HAS1	Hyaluronan synthase
893	HAS2	Hyaluronan synthase
894	HAtly	Hyaluronan transport, extracellular to lysosome
895	HBZOPT10m	Hydroxybenzoate Decaprenyltransferase
896	HCOUMARINte	Xenobiotic transport
897	HDCAter	Palmitate ER export
898	HDCEAtr
899	HDD2COAtx	Hdd2coa intracellular transport
900	HESTRATRIOLte	Hydroxylated estrogen derivative transport
901	HESTRATRIOLtr	Hydroxylated estrogen derivative transport
902	HEXCCOAtx	Fatty acid intracellular transport
903	HEXCCPT1	Carnitine O-palmitoyltransferase
904	HEXCCPT2	Carnitine transferase
905	HEXCCRNt	Transport into the mitochondria (carnitine)
906	HEXCt	Fatty acid transport via diffusion
907	HIBDm	3-hydroxyisobutyrate dehydrogenase, mitochondrial
908	HISD
909	HISTASE	HISTASE
910	HKYNH	3 Hydroxy L kynurenine hydrolase
911	HMBS	Hydroxymethylbilane synthase
912	HMGCOARx	Hydroxymethylglutaryl CoA reductase (ir)
913	HMGCOAtx	Hydroxymethylglutaryl-CoA reversible peroxisomal transport
914	HOXG	Heme oxygenase 1
915	HPACtr	Hydroxyphenylacetate transport via diffusion
916	HPDCACRNCPT1	Carnitine fatty-acyl transferase
917	HPDCACRNCPT2	Heptadecanoate transport into the mitochondria
918	HPDCACRNt	Heptadecanoate transport into the mitochondria
919	HPDCAt	Fatty acid transport via diffusion
920	HPROxm	L hydroxyproline dehydrogenase NAD mitochondrial
921	HPYRR2x	Hydroxypyruvate reductase (NADH)
922	HPYRRy	Hydroxypyruvate reductase (NADPH)
923	HPYRtp	Hydroxypyruate transport, peroxisomal
924	HS1ly	Heparan-N-sulfatase, lysosomal
925	HS2ly	Heparan-N-sulfatase, lysosomal
926	HS3ly	Heparan-N-sulfatase, lysosomal
927	HS4ly	Heparan-N-sulfatase, lysosomal
928	HSAT1ly	Heparan-glucosaminide N-acetyltransferase, lysosomal
929	HSAT2ly	Heparan-glucosaminide N-acetyltransferase, lysosomal
930	HSAT3ly	Heparan-glucosaminide N-acetyltransferase, lysosomal
931	HSAT4ly	Heparan-glucosaminide N-acetyltransferase, lysosomal
932	HSD17B42x	Hydroxysteroid (17-beta) dehydrogenase 4
933	HSD17B4x	Hydroxysteroid (17-beta) dehydrogenase 4
934	HSD17B9r	17-beta-hydroxysteroid dehydrogenase (type 7)
935	HSD3B12r	3 beta-hydroxysteroid dehydrogenase/delta 5-->4-isomerase type I
936	HSPASEly	Heparan sulfate proteoglycan protease, lysosome (endosome)
937	HSPGt	Heparan sulfate transport, golgi to extracellular
938	HSPGtly	Heparan sulfate transport, extracellular to lysosome
939	HXANtl	Hypoxanthine facilated transport from lysosome
940	HXANtx	Hypoxanthine diffusion in peroxisome
941	HYPTROX	Hypotaurine oxidase
942	HYXNt	Hypoxanthine transport
943	IDOAASE1ly	Alpha-L-iduronidase, lysosomal
944	IDOAASE2ly	Alpha-L-iduronidase, lysosomal
945	IDOAASE3ly	Alpha-L-iduronidase, lysosomal
946	IDOAASE4ly	Alpha-L-iduronidase, lysosomal
947	IDOURtly	Iduronate transport into lysososme
948	ILETA	Isoleucine transaminase
949	IMACTD	Imidazole acetaldeyde dehydrogenase
950	INStl	Inosine facilated transport from lysosome
951	INStm	Inosine facilated transport in mitochondria
952	IPDDIx	Isopentenyl-diphosphate D-isomerase
953	IPDPtr	Isopentenyl diphosphate transport (ER)
954	IZPN	Imidazolonepropionase
955	KDNH	2-keto-3deoxy-D-glycero-D-galactononic acid phosphohydrolase
956	KHK3	Ketohexokinase (D-tagatose)
957	KSII_CORE2t	Keratan sulfate II (core2) transport, golgi to extracellular
958	KSII_CORE2tly	Keratan sulfate II (core 2) transport, extracellular to lysosome
959	KSII_CORE4t	Keratan sulfate II (core4) transport, golgi to extracellular
960	KSII_CORE4tly	Keratan sulfate II (core 4) transport, extracellular to lysosome
961	KSIt	Keratan sulfate I transport, golgi to extracellular
962	KSItly	Keratan sulfate I transport, extracellular to lysosome
963	KYN3OX	Kynurenine 3 monooxygenase
964	Kt3g	Potassium transport via proton antiport
965	LCTStg	Lactose transport from Golgi to extracellular (via vesicle)
966	LCYSTAT	L-Cysteate:2-oxoglutarate aminotransferase
967	LCYSTATm	Aspartate aminotransferase, cysteate forming, mitochondria
968	LDH_Lm	L-lactate dehydrogenase, mitochondria
969	LEUKTRA4t	Leukotriene A4 transmembrane (homo sapiens) transport
970	LEUKTRA4tr	Leukotriene intracellular transport
971	LEUKTRB4t	Leukotriene B4 transmembrane (homo sapiens) transport
972	LEUKTRB4tr	Leukotriene intracellular transport
973	LEUKTRC4t	Leukotriene C4 transport via bicarbonate countertransport
974	LEUKTRD4t	Leukotriene D4 transport
975	LEUKTRE4t	Leukotriene E4 transport
976	LEUKTRF4t	Leukotriene F4 transport
977	LEUTA	Leucine transaminase
978	LFORKYNHYD	L-Formylkynurenine hydrolase
979	LGNCCPT1	Carnitine O-palmitoyltransferase
980	LGNCCPT2	Transport into the mitochondria (carnitine)
981	LGNCCRNt	Transport into the mitochondria (carnitine)
982	LINKDEG1ly	Degradation of proteoglycan linkage region, lysosomal
983	LNELDCCPT1	Carnitine O-palmitoyltransferase
984	LNELDCCPT2	Carnitine transferase
985	LNELDCCRNt	Transport into the mitochondria (carnitine)
986	LNELDCt	Fatty acid transport via diffusion
987	LNLCCPT1	Carnitine O-palmitoyltransferase
988	LNLCCPT2	Carnitine transferase
989	LNLCCRNt	Transport into the mitochondria (carnitine)
990	LNLCt	Linoleic acid (n-C18:2) transport in via diffusion
991	LNLNCACPT1	Carnitine O-palmitoyltransferase
992	LNLNCACPT2	Carnitine transferase
993	LNLNCACRNt	Transport into the mitochondria (carnitine)
994	LNLNCAt	Fatty acid transport via diffusion
995	LNLNCGCPT1	Carnitine O-palmitoyltransferase
996	LNLNCGCPT2	Carnitine transferase
997	LNLNCGCRNt	Transport into the mitochondria (carnitine)
998	LNLNCGt	Fatty acid transport via diffusion
999	LNS14DMr	Cytochrome P450 lanosterol 14-alpha-demethylase
1000	LNSTLSr	Lanosterol synthase
1001	LPASE	Lysophospholipase
1002	LPS4e	Phospholipase
1003	LRAT1	Lecithin retinol acyltransferase (11-cis)
1004	LRAT2	Lecithin retinol acyltransferase (9-cis)
1005	LS3	Lumisterol 3 formation
1006	LSTO1r	Lathosterol oxidase
1007	LSTO2r	Lathosterol oxidase
1008	LTDCL	L-Tryptophan decarboxy-lyase
1009	LYSMTF1n	Histone-lysine N-methyltransferase, nuclear
1010	LYSMTF2n	Histone-lysine N-methyltransferase, nuclear
1011	LYSMTF3n	Histone-lysine N-methyltransferase, nuclear
1012	LYStn	L-lysine transport, nuclear
1013	M1316Mg	Mannosyl-oligosaccharide 1,3-1,6-alpha-mannosidase
1014	M13N2Tg	Alpha-1,3-mannosyl-glycoprotein 2-beta-N-acetylglucosaminyltransferase
1015	M13N4Tg	Alpha-1,3-mannosyl-glycoprotein 4-beta-N-acetylglucosaminyltransferase
1016	M14NTg	Beta-1,4-mannosyl-glycoprotein 4-beta-N-acetylglucosaminyltransferase
1017	M16N4Tg	Alpha-1,6-mannosyl-glycoprotein 4-beta-N-acetylglucosaminyltransferase
1018	M16N6Tg	Alpha-1,6-mannosyl-glycoprotein 6-beta-N-acetylglucosaminyltransferase
1019	M16NTg	Alpha-1,6-mannosyl-glycoprotein 2-beta-N-acetylglucosaminyltransferase
1020	M4ATAer	M4A transamidase, endoplasmic reticulum
1021	M4BTAer	M4B transamidase, endoplasmic reticulum
1022	M4MPDOL_Lter	M4mpdol flippase
1023	M4MPDOL_Uter	M4mpdol flippase
1024	M7MASNBterg	M7masnB transport from endoplasmic reticulum to Golgi apparatus
1025	M8MASNterg	M8masn transport from ER to Golgi apparatus
1026	MACACI	Maleylacetoacetate isomerase
1027	MACOXO	3-Methylimidazole acetaldehyde:NAD+ oxidoreductase
1028	MALT	Alpha glucosidase
1029	MALTly	Alpha-glucosidase, lysosomal
1030	MAN1PT2	Mannose-1-phosphate guanylyltransferase (GDP)
1031	MAN1_7Ber	Mannosidase I, endoplasmic reticulum (g1m7masnB-producing)
1032	MAN2_7Cer	Mannosidase II, endoplasmic reticulum (g1m7masnC-producing)
1033	MANter	Mannose efflux from endoplasmic reticulum
1034	MANtg	Mannose efflux from Golgi apparatus
1035	MANtly	Mannose efflux from lysosome
1036	MAOLNOR	Monoamine oxidase (L-Normetanephrine)
1037	MAOX	Methylamine:oxygen oxidoreductase (deaminating) (copper-containing)
1038	MCCCrm	Methylcrotonoyl-CoA carboxylase, mitochondrial
1039	MCITS	2-methylcitrate synthase
1040	MCLACCYSR	3-mercaptolactate:cysteine reductase
1041	MCLOR
1042	MCOATA	Malonyl-CoA-ACP transacylase
1043	MCOATAm	Malonyl CoA ACP transacylase mitochondrial
1044	MEOHt2	Methanol diffusion
1045	MEOHtly	Methanol transporter, lysosome
1046	MEOHtr	Methanol transporter, endoplasmic reticulum
1047	MEPIVESSte	Metanephrine secretion via secretory vesicle (ATP driven)
1048	MERCPLACCYSt	3-mercaptolactate-cysteine disulfide transport, extracellular
1049	MEVK1x	Mevalonate kinase (atp)
1050	MG1er	Mannosyl-oligosaccharide glucosidase, endoplasmic reticulum
1051	MG2er	Mannosyl-oligosaccharide glucosidase, endoplasmic reticulum
1052	MG3er	Mannosyl-oligosaccharide glucosidase, endoplasmic reticulum
1053	MHISOR	N-Methylhistamine:oxygen oxidoreductase (deaminating)
1054	MI13456Ptn	Inositol 1,3,4,5,6-pentakisphosphate nuclear transport (diffusion)
1055	MI1345PKn	Inositol 1 3 4 5 triphosphate 6 kinase nucleus
1056	MI1345PP	D-myo-Inositol 1,3,4,5-tetrakisphosphate 5-phosphohydrolase
1057	MI1346Ptn	1D-myo-Inositol 1,3,4,6-tetrakisphosphate nuclear transport (diffusion)
1058	MI134P4P	Inositol-1,3,4-trisphosphate 4-phosphatase
1059	MI134PP	D-myo-Inositol 1,3,4-trisphosphate 1-phosphohydrolase
1060	MI13PP	Inositol-1,3-bisphosphate 3-phosphatase
1061	MI1456PKn	Inositol 1 4 5 6 tetrakisphosphate 3 kinase nucleus
1062	MI145P6Kn	Inositol 1 4 5 triphosphate 6 kinase nucleus
1063	MI145PK	Inositol-1,4,5-trisphosphate 3-kinase
1064	MI145PKn	Inositol 1 4 5 trisphosphate 3 kinase nucleus
1065	MI14PP	D-myo-Inositol-1,4-bisphosphate 1-phosphohydrolase
1066	MI14Ptn	Inositol 1,4-bisphosphate nuclear transport (diffusion)
1067	MI1P_DASH_Dtn
1068	MI34PP	D-myo-Inositol-3,4-bisphosphate 4-phosphohydrolase
1069	MI3PP	1D-myo-Inositol 3-phosphate phosphohydrolase
1070	MI4PP	1D-myo-Inositol 4-phosphate phosphohydrolase
1071	MINOHPtn	Inositol hexakisphosphate nuclear transport diffusion
1072	MLTG1	Maltodextrin glucosidase (maltotriose)
1073	MLTG1ly	Maltodextrin glucosidase (maltotriose), lysosome
1074	MM5ag	Mannosyl-oligosaccharide 1,2-alpha-mannosidase, Golgi apparatus
1075	MM5bg	Mannosyl-oligosaccharide 1,2-alpha-mannosidase, Golgi apparatus
1076	MM5cg	Mannosyl-oligosaccharide 1,2-alpha-mannosidase, Golgi apparatus
1077	MM6B1ag	Mannosyl-oligosaccharide 1,2-alpha-mannosidase, Golgi apparatus
1078	MM6B2g	Mannosyl-oligosaccharide 1,2-alpha-mannosidase, Golgi apparatus
1079	MM6ag	Mannosyl-oligosaccharide 1,2-alpha-mannosidase, Golgi apparatus
1080	MM6bg	Mannosyl-oligosaccharide 1,2-alpha-mannosidase, Golgi apparatus
1081	MM7Ag	Mannosyl-oligosaccharide 1,2-alpha-mannosidase, Golgi apparatus
1082	MM7B1g	Mannosyl-oligosaccharide 1,2-alpha-mannosidase, Golgi apparatus
1083	MM7Cbg	Mannosyl-oligosaccharide 1,2-alpha-mannosidase, Golgi apparatus
1084	MM8Ber	Mannosyl-oligosaccharide 1,2-alpha-mannosidase, endoplasmic reticulum
1085	MM8Cg	Mannosyl-oligosaccharide 1,2-alpha-mannosidase, Golgi apparatus
1086	MMEm	Methylmalonyl-CoA epimerase/racemase
1087	MTAP	5 methylthioadenosine phosphorylase
1088	MTHGXLt	Methylglyoxal transport (cytosol to extracellular)
1089	N2M2NMASNt	N2m2nmasn transport, Golgi to extracellular
1090	N2M2NMASNtly	N2m2nmasn transport, extracellular to lysosome
1091	N3Tg	N-acetylgalactosamine 3-beta-galactosyltransferase, Golgi apparatus
1092	NABTNO	N4 AcetylaminobutanalNAD oxidoreductase
1093	NACHEX10ly	Beta-N-acetylhexosaminidase, lysosomal
1094	NACHEX11ly	Beta-N-acetylhexosaminidase, lysosomal
1095	NACHEX12ly	Beta-N-acetylhexosaminidase, lysosomal
1096	NACHEX13ly	Beta-N-acetylhexosaminidase, lysosomal
1097	NACHEX14ly	Beta-N-acetylhexosaminidase, lysosomal
1098	NACHEX15ly	Beta-N-acetylhexosaminidase, lysosomal
1099	NACHEX16ly	Beta-N-acetylhexosaminidase, lysosomal
1100	NACHEX17ly	Beta-N-acetylhexosaminidase, lysosomal
1101	NACHEX18ly	Beta-N-acetylhexosaminidase, lysosomal
1102	NACHEX19ly	Beta-N-acetylhexosaminidase, lysosomal
1103	NACHEX1ly	Beta-N-acetylhexosaminidase, lysosomal
1104	NACHEX20ly	Beta-N-acetylhexosaminidase, lysosomal
1105	NACHEX21ly	Beta-N-acetylhexosaminidase, lysosomal
1106	NACHEX22ly	Beta-N-acetylhexosaminidase, lysosomal
1107	NACHEX24ly	Beta-N-acetylhexosaminidase, lysosomal
1108	NACHEX25ly	Beta-N-acetylhexosaminidase, lysosomal
1109	NACHEX27ly	Beta-N-acetylhexosaminidase, lysosomal
1110	NACHEX3ly	Beta-N-acetylhexosaminidase, lysosomal
1111	NACHEX4ly	Beta-N-acetylhexosaminidase, lysosomal
1112	NACHEX8ly	Beta-N-acetylhexosaminidase, lysosomal
1113	NACUP
1114	NADNe	NAD nucleosidase,extracellular
1115	NADPNe	NADP nucleosidase,extracellular
1116	NADtn	NAD transport nuclear through pores
1117	NAGA2ly	N-acetylgalactosaminidase, alpha-
1118	NAGLCAly	N-acetylglucosaminidase, lysosomal
1119	NAt3_1g	Sodium proton antiporter (H:NA is 1:1)
1120	NDP10ex	Nucleoside-diphosphatase (IDP), extracellular
1121	NDP3ex	Nucleoside-diphosphatase (GDP), extracellular
1122	NDP7ex	Nucleoside-diphosphatase (UDP), extracellular
1123	NDP7g	Nucleoside-diphosphatase (UDP), Golgi apparatus
1124	NDP8ex	Nucleoside-diphosphatase (UTP), extracellular
1125	NDPK10m	Nucleoside-diphosphate kinase (ATP:dIDP), mitochondrial
1126	NDPK2m	ATP:UDP phosphotransferase, mitochondria
1127	NDPK3m	ATP:CDP phosphotransferase, mitochondria
1128	NDPK6	Nucleoside-diphosphate kinase (ATP:dUDP)
1129	NDPK6n	Nucleoside-diphosphate kinase (ATP:dUDP), nuclear
1130	NDPK9m	ATP:IDP phosphotransferase, mitochondria
1131	NH4tn	Ammonia nuclear transport
1132	NH4tp	Ammonia peroxisomal transport
1133	NICRNS	Nicotinate D-ribonucleotide synthase (ATP)
1134	NICRNTtn	NICRNT transport, nuclear trhough pore
1135	NMNtn	NMN transport, nuclear trhough pore
1136	NNDPR	Nicotinate-nucleotide diphosphorylase (carboxylating)
1137	NNMT	Nicotinamide N methyltransferase
1138	NORANMT	Noradrenaline N-methyltransferase
1139	NOS1	L-Arginine,NADPH:oxygen oxidoreductase (N-(omega)-hydroxyarginine-forming)
1140	NOS2	Nitric Oxide Synthase (NO forming)
1141	NOt	NO transport (diffusion)
1142	NP1	Nucleotide phosphatase
1143	NPTHLte	Xenobiotic transport
1144	NRPPHRSFt	Norepinephrine sulfate transport (diffusion)
1145	NRPPHRSULT	Norepinephrine Sulfotransferase
1146	NRVNCCOAtx	Fatty acid intracellular transport
1147	NRVNCCPT1	Carnitine O-palmitoyltransferase
1148	NRVNCCPT2	Carnitine transferase
1149	NRVNCCRNt	Transport into the mitochondria (carnitine)
1150	NS26T2g	Alpha-N-acetylgalactosaminide alpha-2,6-sialyltransferase
1151	NS26Tg	Alpha-N-acetylgalactosaminide alpha-2,6-sialyltransferase
1152	NTD12	5'-nucleotidase (dIMP)
1153	NTD1m	5'-nucleotidase (dUMP),mitochondrial
1154	NTD5m	5'-nucleotidase (dTMP), mitochondrial
1155	NTMELYStner	Protein trimethyl lysine transport (nucleus to ER)
1156	NTP3e	Nucleoside-triphosphatase (GTP)
1157	NTPP10	Nucleoside triphosphate pyrophosphorylase (ditp)
1158	O16G1e	Oligo-1,6-glucosidase (glygn4 -> glygn5), extracellular
1159	O2St	Superoxide anion transport via diffusion (extracellular)
1160	O2Stn	Superoxide anion transport via diffusion (nucleus)
1161	O2Stx	Superoxide anion transport via diffusion (peroxisome)
1162	O2ter	O2 transport endoplasmic reticulum
1163	O2tn	O2 transport (diffusion), nucleus
1164	OAGD3te	Oagd3 hs transport
1165	OAGD3tg	Oagd3 hs intracellular transport
1166	OAGT3te	Oagt3 hs transport
1167	OAGT3tg	Oagt3 hs intracellular transport
1168	OCBTm	Ornithine carbamoyltransferase, irreversible
1169	OCCOAtx	Fatty acid intracellular transport
1170	OCTAt	Octanoate transport via diffusion
1171	ODECOAtx	Fatty acid intracellular transport
1172	OIVD1m	2-oxoisovalerate dehydrogenase (acylating; 4-methyl-2-oxopentaoate), mitochondrial
1173	OIVD2m	2-oxoisovalerate dehydrogenase (acylating; 3-methyl-2-oxobutanoate), mitochondrial
1174	OIVD3m	2-oxoisovalerate dehydrogenase (acylating; 3-methyl-2-oxopentanoate), mitochondrial
1175	ONPTHLte	Xenobiotic transport
1176	OPAHir
1177	ORETNtn	4-oxo-retinoic acid transport, Nuclear
1178	ORETNtn2	13-cis-4-oxo-retinoic acid transport, Nuclear
1179	ORNDC	Ornithine Decarboxylase
1180	ORPT	Orotate phosphoribosyltransferase
1181	P45027A11m	5-beta-cholestane-3-alpha,7-alpha,12-alpha-triol 27-hydroxylase
1182	P45027A12m	5-beta-cholestane-3-alpha,7-alpha,12-alpha-triol 27-hydroxylase
1183	P45027A13m	5-beta-cholestane-3-alpha,7-alpha,12-alpha-triol 27-hydroxylase
1184	P45027A14m	5-beta-cytochrome P450, family 27, subfamily A, polypeptide 1
1185	P45027A15m	5-beta-cytochrome P450, family 27, subfamily A, polypeptide 1
1186	P45027A16m	Cytochrome P450 27
1187	P450SCC1m	Cholesterol monooxygenase
1188	PAFt	1-Alkyl 2-Acteylglycerol 3-Phosphocholine Transport, Vescicular
1189	PAN4PP	Phosphatase (pan4p)
1190	PAPStg	3'-Phosphoadenylyl sufate Golgi transport
1191	PAPtg	Adenosine 3',5'-bisphosphate Golgi transport
1192	PA_HSter	Phosphatidate scramblase
1193	PA_HStg	Phosphatidate scramblase
1194	PCHOLPm_hs	Choline phosphatase
1195	PCHOL_HStg	Phosphatidylcholine scramblase
1196	PCRNtm	Transport into the mitochondria from cytosol (carnitine)
1197	PCt	Phosphatidylcholine transporter
1198	PEAMNO	Phenethylamine oxidase
1199	PEPLYStn	Peptide (lysine) nuclear transport via diffusion
1200	PETHCT	Phosphoethanolamine cytidyltransferase
1201	PETOHMm_hs	Phosphatidylethanolamine N-methyltransferase
1202	PE_HSter	Phosphatidylethanolamine scramblase
1203	PE_HStg	Phosphatidylethanolamine scramblase
1204	PEt	Phosphatidylethanolamine Transport
1205	PFK26	6 phosphofructo 2 kinase
1206	PGCD	Phosphoglycerate dehydrogenase
1207	PGDIr	Prostaglandin-H2 D-isomerase [Precursor]
1208	PGESr	Prostaglandin E synthase
1209	PGL	6-phosphogluconolactonase
1210	PGLYCt	Phosphatidylglycerol Transport
1211	PGLer	6-phosphogluconolactonase, endoplasmic reticulum
1212	PGPPT	Phosphatidyl-CMP: glycerophosphate phosphatidyltransferase
1213	PGPP_hs	Phosphatidylglycerol phosphate phosphatase (homo sapiens)
1214	PHCDm	L 1 pyrroline 3 hydroxy 5 carboxylate dehydrogenase
1215	PHEMEtm	Protoheme transport (mitochondria)
1216	PHETA1	Phenylalanine transaminase
1217	PHETA1m	L-Phenylalanine:2-oxoglutarate aminotransferase, mitochondria
1218	PHYCBOXL	L-Phenylalanine carboxy-lyase
1219	PHYTt	Fatty acid transport via diffusion
1220	PI345P5P	Phosphatidylinositol-3,4,5-trisphosphate 5-phosphatase
1221	PI345P5Pn	Phosphatidylinositol-3,4,5-trisphosphate 5-phosphatase, nuclear
1222	PI34P5K	Phosphatidylinositol 3,4-bisphosphate 5-kinase
1223	PI35P3P	Phosphatidylinositol-3,5-bisphosphate 3-phosphatase
1224	PI45PLC	Phosphatidylinositol 4,5-bisphosphate phospholipase C
1225	PI5P4Kn	Phosphatidylinositol-5-phosphate 4-kinase, nuclear
1226	PIACGT	Phosphatidylinositol N-acetylglucosaminyltransferase
1227	PIK3	Phosphatidylinositol 3-kinase
1228	PIK5n	Phosphatidylinositol 5-kinase, nuclear
1229	PItg	Phosphate transport, Golgi apparatus
1230	PItn	Phosphate transport, nuclear
1231	PItx	Phosphate transporter, peroxisome
1232	PLA2	Phospholipase A2
1233	PLYSPSer	Protein lysine peptidase (endoplasmic reticulum)
1234	PMEVKx	Phosphomevalonate kinase
1235	PNP	Purine nucleoside phosphorylase
1236	PNTEH	Hydrolase Class RXN R02973
1237	PNTK	Pantothenate kinase
1238	PPAm	Inorganic diphosphatase
1239	PPAn	Inorganic diphosphatase, nuclear
1240	PPAt
1241	PPAtm	Propanoate transport, mitochondria
1242	PPCDC	Phosphopantothenoylcysteine decarboxylase
1243	PPCOAOm	Propanoyl-CoA:(acceptor) 2,3-oxidoreductase
1244	PPItx	Diphosphate transporter, peroxisome
1245	PPMI12346Ptn	5-diphosphatidylinositol pentakisphosphate nuclear transport (diffusion)
1246	PPMI1346Ptn	Diphosphatidylinositol tetrakisphosphate nuclear transport (diffusion)
1247	PPNCL3	4'-Phosphopantothenate:L-cysteine ligase
1248	PPPItn	Inorganic triphosphate transport through nuclear pore
1249	PRAGSr	Phosphoribosylglycinamide synthase
1250	PRAIS	Phosphoribosylaminoimidazole synthase
1251	PRASCS
1252	PRFGS	Phosphoribosylformylglycinamidine synthase
1253	PRGNLONESULT	Steroid sulfotransferase
1254	PRGNLONEtm	Pregnenolone intracellular transport
1255	PRGSTRNt	Progesterone transport
1256	PRISTCOAtx	Pristcoa peroxisomal transport
1257	PRISTtx	Prist peroxisomal transport
1258	PRODt2r	D-proline reversible transport via proton symport
1259	PRODt2rL	D-proline reversible transport via proton symport (lysosome)
1260	PROSTGD2t	Prostaglandin transport via bicarbonate countertransport
1261	PROSTGF2t	Prostaglandin uniport
1262	PROSTGH2t	Prostaglandin H2 transport
1263	PROSTGI2t	Prostaglandin I2 transport
1264	PROt2rL	L-proline reversible transport via proton symport (lysosome)
1265	PROtm	L proline transport mitochondrial
1266	PRPNCOAHYDm	3-Hydroxypropionyl-CoA hydro-lyase, mitochondria
1267	PSDm_hs	Phosphatidylserine decarboxylase
1268	PSERT	Phosphoserine transaminase
1269	PSFLIPm	Phosphatidylserine flippase
1270	PSP_L	Phosphoserine phosphatase (L-serine)
1271	PS_HSter	Phosphatidylserine scramblase
1272	PS_HStg	Phosphatidylserine scramblase
1273	PSt3	Transport of Phosphatidylserine
1274	PTDCACRNCPT1	Carnitine fatty-acyl transferase
1275	PTDCACRNCPT2	Pentadecanoate transport into the mitochondria
1276	PTDCACRNt	Pentadecanoate transport into the mitochondria
1277	PTDCAt	Fatty acid transport via diffusion
1278	PTHPS	6-pyruvoyltetrahydropterin synthase
1279	PTHPSn	6-pyruvoyltetrahydropterin synthase, nuclear
1280	PTRCOX1	Putrescine:oxygen oxidoreductase (deaminating)
1281	PUNP7	Purine-nucleoside phosphorylase (Xanthosine)
1282	PYAM5Ptm	Pyridoxamine 5'-phosphate transport via diffusion, mitochondrial
1283	PYDAMtr	Pyridoxamine transport via diffusion
1284	PYDX5Ptm	Pyridoxal 5'-phosphate transport via diffusion, mitochondrial
1285	PYDXDH	Pyridoxal dehydrogenase
1286	PYDXNtr	Pyridoxine transport via diffusion
1287	PYDXtr	Pyridoxal transport via diffusion
1288	PYRt2p	Pyruvate peroxisomal transport via proton symport
1289	QUILSYN	Quinolinate Synthase Eukaryotic
1290	RAtn	Retinoate transport, nuclear
1291	RAtn3	13-cis-retinoic acid transport, nuclear
1292	RBFK	Riboflavin kinase
1293	RETFA	Retinol acyltransferase
1294	RETFAt	Fatty acid retinol efflux
1295	RETFAt1	Fatty acid retinol efflux (9-cis)
1296	RETFAt2	Fatty acid retinol efflux (11-cis)
1297	RETH1e	Retinyl ester hydrolase (9-cis), extracellular
1298	RETH2e	Retinyl ester hydrolase (11-cis), extracellular
1299	RETHe	Retinyl ester hydrolase, extracellular
1300	RETNGLCt	Retinoyl glucuronide efflux
1301	RETNGLCt2	Retinoyl glucuronide efflux (13-cis)
1302	RETNGLCt2r	Retinoyl glucuronide efflux (13-cis) from ER
1303	RETNGLCtr	Retinoyl glucuronide efflux from ER
1304	RETNt	Retinoic acid transport
1305	RETNtr	Retinoic acid transport in ER
1306	RETNtr2	Retinoic acid transport in ER (13-cis)
1307	RIBt	D-ribose transport via diffusion
1308	RTOT3	R total flux
1309	RTOT6	R total flux
1310	RTOTAL2CRNCPT1	Carnitine fatty-acyl transferase
1311	RTOTAL2CRNCPT2	R group transport into the mitochondria
1312	RTOTAL2CRNt	R group transport into the mitochondria
1313	RTOTAL3CRNCPT1	Carnitine fatty-acyl transferase
1314	RTOTAL3CRNCPT2	R group transport into the mitochondria
1315	RTOTAL3CRNt	R group transport into the mitochondria
1316	RTOTALCRNCPT1	Carnitine fatty-acyl transferase
1317	RTOTALCRNCPT2	R group transport into the mitochondria
1318	RTOTALCRNt	R group transport into the mitochondria
1319	Rtotaltl	Fatty acid intracellular transport
1320	Rtotaltp	Fatty acid intracellular transport
1321	S23T2g	Beta-galactoside alpha-2,3-sialyltransferase (core 2)
1322	S23T3g	Beta-galactoside alpha-2,3-sialyltransferase (complex N-glycan)
1323	S23T4g	Beta-galactoside alpha-2,3-sialyltransferase
1324	S23Tg	Beta-galactoside alpha-2,3-sialyltransferase (T antigen)
1325	S26Tg	Beta-galactoside alpha-2,6-sialyltransferase
1326	S2L2FN2M2MASNt	S2l2fn2m2masn transport, Golgi to extracellular
1327	S2L2FN2M2MASNtly	S2l2fn2m2masn transport, extracellular to lysosome
1328	S2T1g	Chondroitin 2-sulfotransferase, Golgi
1329	S2T2g	Chondroitin 2-sulfotransferase, Golgi
1330	S2T3g	Uronyl 2-sulfotransferase, Golgi
1331	S2T4g	Uronyl 2-sulfotransferase, Golgi
1332	S2TASE1ly	Iduronate-2-sulfatase, lysosomal
1333	S2TASE2ly	Iduronate-2-sulfatase, lysosomal
1334	S2TASE3ly	Iduronate-2-sulfatase, lysosomal
1335	S3T1g	Heparin-glucosamine 3-O-sulfotransferase
1336	S3T2g	Heparin-glucosamine 3-O-sulfotransferase
1337	S3T3g	Heparin-glucosamine 3-O-sulfotransferase
1338	S3TASE1ly	N-acetylglucosamine-3-sulfatase, lysosomal
1339	S3TASE2ly	N-acetylglucosamine-3-sulfatase, lysosomal
1340	S3TASE3ly	N-acetylglucosamine-3-sulfatase, lysosomal
1341	S4T1g	Chondroitin 4-sulfotransferase, Golgi apparatus
1342	S4T2g	Chondroitin 4-sulfotransferase, Golgi apparatus
1343	S4T3g	Chondroitin 4-sulfotransferase, Golgi apparatus
1344	S4T5g	Chondroitin 4-sulfotransferase, Golgi apparatus
1345	S4T6g	Chondroitin 4-sulfotransferase, Golgi apparatus
1346	S4TASE1ly	N-acetylgalactosamine-4-sulfatase, lysosomal
1347	S4TASE2ly	N-acetylgalactosamine-4-sulfatase, lysosomal
1348	S4TASE3ly	N-acetylgalactosamine-4-sulfatase, lysosomal
1349	S4TASE4ly	N-acetylgalactosamine-4-sulfatase, lysosomal
1350	S4TASE5ly	N-acetylgalactosamine-4-sulfatase, lysosomal
1351	S6T10g	Galactose/N-acetylglucosamine 6-O-sulfotransferase, Golgi apparatus
1352	S6T11g	Galactose/N-acetylglucosamine 6-O-sulfotransferase, Golgi apparatus
1353	S6T12g	Galactose/N-acetylglucosamine 6-O-sulfotransferase, Golgi apparatus
1354	S6T13g	Galactose/N-acetylglucosamine 6-O-sulfotransferase, Golgi apparatus
1355	S6T14g	Galactose/N-acetylglucosamine 6-O-sulfotransferase, Golgi apparatus
1356	S6T15g	Galactose/N-acetylglucosamine 6-O-sulfotransferase, Golgi apparatus
1357	S6T16g	Galactose/N-acetylglucosamine 6-O-sulfotransferase, Golgi apparatus
1358	S6T17g	Galactose/N-acetylglucosamine 6-O-sulfotransferase, Golgi apparatus
1359	S6T18g	Galactose/N-acetylglucosamine 6-O-sulfotransferase, Golgi apparatus
1360	S6T19g	Chondroitin 6-sulfotransferase, Golgi apparatus
1361	S6T1g	Galactose/N-acetylglucosamine 6-O-sulfotransferase, Golgi apparatus
1362	S6T20g	Chondroitin 6-sulfotransferase, Golgi apparatus
1363	S6T21g	Chondroitin 6-sulfotransferase, Golgi apparatus
1364	S6T23g	Chondroitin 6-sulfotransferase, Golgi apparatus
1365	S6T24g	Chondroitin 6-sulfotransferase, Golgi apparatus
1366	S6T25g	Heparan sulfate 6-sulfotransferase, Golgi apparatus
1367	S6T2g	Galactose/N-acetylglucosamine 6-O-sulfotransferase, Golgi apparatus
1368	S6T3g	Galactose/N-acetylglucosamine 6-O-sulfotransferase, Golgi apparatus
1369	S6T4g	Galactose/N-acetylglucosamine 6-O-sulfotransferase, Golgi apparatus
1370	S6T5g	Galactose/N-acetylglucosamine 6-O-sulfotransferase, Golgi apparatus
1371	S6T6g	Galactose/N-acetylglucosamine 6-O-sulfotransferase, Golgi apparatus
1372	S6T7g	Galactose/N-acetylglucosamine 6-O-sulfotransferase, Golgi apparatus
1373	S6T8g	Galactose/N-acetylglucosamine 6-O-sulfotransferase, Golgi apparatus
1374	S6T9g	Galactose/N-acetylglucosamine 6-O-sulfotransferase, Golgi apparatus
1375	S6TASE10ly	Galactose-6-sulfate sulfatase, lysosomal
1376	S6TASE11ly	N-acetylglucosamine-6-sulfatase, lysosomal
1377	S6TASE12ly	N-acetylglucosamine-6-sulfatase, lysosomal
1378	S6TASE13ly	N-acetylglucosamine-6-sulfatase, lysosomal
1379	S6TASE14ly	N-acetylglucosamine-6-sulfatase, lysosomal
1380	S6TASE15ly	N-acetylglucosamine-6-sulfatase, lysosomal
1381	S6TASE16ly	N-acetylglucosamine-6-sulfatase, lysosomal
1382	S6TASE17ly	N-acetylglucosamine-6-sulfatase, lysosomal
1383	S6TASE18ly	N-acetylglucosamine-6-sulfatase, lysosomal
1384	S6TASE19ly	N-acetylglucosamine-6-sulfatase, lysosomal
1385	S6TASE1ly	N-acetylglucosamine-6-sulfatase, lysosomal
1386	S6TASE20ly	N-acetylglucosamine-6-sulfatase, lysosomal
1387	S6TASE21ly	N-acetylglucosamine-6-sulfatase, lysosomal
1388	S6TASE22ly	Galactose-6-sulfate sulfatase, lysosomal
1389	S6TASE23ly	N-acetylglucosamine-6-sulfatase, lysosomal
1390	S6TASE24ly	N-acetylglucosamine-6-sulfatase, lysosomal
1391	S6TASE25ly	Galactose-6-sulfate sulfatase, lysosomal
1392	S6TASE26ly	N-acetylglucosamine-6-sulfatase, lysosomal
1393	S6TASE2ly	N-acetylglucosamine-6-sulfatase, lysosomal
1394	S6TASE3ly	N-acetylglucosamine-6-sulfatase, lysosomal
1395	S6TASE4ly	N-acetylgalactosamine-6-sulfatase, lysosomal
1396	S6TASE5ly	N-acetylgalactosamine-6-sulfatase, lysosomal
1397	S6TASE6ly	N-acetylgalactosamine-6-sulfatase, lysosomal
1398	S6TASE7ly	N-acetylgalactosamine-6-sulfatase, lysosomal
1399	S6TASE8ly	N-acetylgalactosamine-6-sulfatase, lysosomal
1400	S6TASE9ly	N-acetylgalactosamine-6-sulfatase, lysosomal
1401	SACCD3m	Saccharopine dehydrogenase (NADP, L-lysine forming), mitochondrial
1402	SACCD4m	Saccharopine dehydrogenase (NAD, L-glutamate forming), mitochondrial
1403	SALMCOM	S-Adenosyl-L-methionine:catechol O-methyltransferase
1404	SALMCOM2	S-Adenosyl-L-methionine:catechol O-methyltransferase
1405	SAMHISTA	S-Adenosyl-L-methionine:histamine N-tele-methyltransferase
1406	SARCOXp	Sarcosine oxidase, peroxisomal
1407	SARCStp	Sarcosine transport (peroxisomal)
1408	SBTD_D2	D sorbitol dehydrogenase D fructose producing
1409	SBTR	D sorbitol reductase
1410	SCP21x	Sterol carrier protein 2
1411	SCP22x	Sterol carrier protein 2
1412	SCP2x	Peroxisomal thiolase 2
1413	SCPx	Peroxisomal thiolase 2
1414	SEAHCYStn	Se-adenosyl-seleno-L-homocysteine nuclear transport
1415	SEASMETtn	Se-adenosyl-seleno-L-methionine nuclear transport
1416	SELADT	Selenate adenylyltransferase
1417	SELCYSTGL	Selanocystathionine g-lyase
1418	SELNPS	Selenophosphate synthase
1419	SELt4_3	Selenate transport via sodium symport
1420	SERPT	Serine C palmitoyltransferase
1421	SERtp	L-serine transport, peroxisomal
1422	SGALSIDEtl	Sgalside hs intracellular transport
1423	SGPL12r	Sphingosine-1-phosphate lyase
1424	SIAASE	SIAASE
1425	SIAASE3ly	Sialidase, lysosomal
1426	SIAASE4ly	Sialidase, lysosomal
1427	SIAASEly	Sialidase, lysosomal
1428	SIAT4Bg	Beta-galactoside alpha-2,3-sialyltransferase, Golgi apparatus
1429	SIAT9g	Lactosylceramide alpha-2,3-sialyltransferase, Golgi apparatus
1430	SLDt	L-sulfolactate transport (cytosol to extracellular)
1431	SLDx	L-sulfolactate dehydrogenase (NAD+)
1432	SLDxm	L-sulfolactate dehydrogenase (NAD+), mitochondrial
1433	SOProd	SOProd
1434	SPC_HSt	Sphingosylphosphorylcholine transport (diffusion)
1435	SPH1Pte	Sph1p transport
1436	SPH1Ptr
1437	SPHGNtr	Sphinganine intracellular transport
1438	SPHINGStl	Sphingosine intracellular transport
1439	SPHINGStr	Sphingosine intracellular transport
1440	SPHMYLNtg	Sphingomyelin intracellular transport
1441	SPHMYLNtl	Sphingomyelin intracellular transport
1442	SPHS1Pte	Sphingosine-1-phosphate transport
1443	SPHS1Ptr	Sphingosine-1-phosphate transport
1444	SPMS	Spermidine synthase
1445	SPR	Sepiapterin reductase
1446	SPRMS	Spermine synthase
1447	SPRn	Sepiapterin reductase, nuclear
1448	SQLEr	Squalene epoxidase endoplasmic reticular NADP
1449	SQLSr	Squalene synthase
1450	ST3GAL21g	CMP-N-acetylneuraminate-beta-galactosamide-alpha-2,3-sialyltransferase, Golgi apparatus
1451	ST3GAL22g	CMP-N-acetylneuraminate-beta-galactosamide-alpha-2,3-sialyltransferase, Golgi apparatus
1452	ST3GAL23g	CMP-N-acetylneuraminate-beta-galactosamide-alpha-2,3-sialyltransferase, Golgi apparatus
1453	ST3GAL31g	ST3 beta-galactoside alpha-2,3-sialyltransferase 3
1454	ST3GAL61g	Type 2 lactosamine alpha-2,3-sialyltransferase
1455	ST6GALNAC25	Alpha-N-acetylgalactosaminide alpha-2,6-sialyltransferase 2
1456	ST6GALNAC26	Alpha-N-acetylgalactosaminide alpha-2,6-sialyltransferase 2
1457	ST6GALNAC27	Alpha-N-acetylgalactosaminide alpha-2,6-sialyltransferase 2
1458	ST6GALNAC31	Alpha-N-acetylgalactosaminide alpha-2,6-sialyltransferase 3
1459	ST8SIA12	Beta-galactoside alpha-2,3-sialyltransferase
1460	ST8SIA51g	Beta-galactoside alpha-2,3-sialyltransferase
1461	STRDNCCPT1	Carnitine O-palmitoyltransferase
1462	STRDNCCPT2	Carnitine transferase
1463	STRDNCCRNt	Transport into the mitochondria (carnitine)
1464	STRDNCt	Fatty acid transport via diffusion
1465	STS3	Steryl-sulfatase
1466	STS4	Steryl-sulfatase
1467	SUCCtp	Succinate transporter, peroxisome
1468	Ser_FSLASH_Thrtg
1469	T2M26DCOAHLm	Trans-2-Methyl-5-isopropylhexa-2,5-dienoyl-CoA hydro-lyase (m)
1470	T2M26DCOAHLx	Trans-2-Methyl-5-isopropylhexa-2,5-dienoyl-CoA hydro-lyase (x)
1471	T4HCINNMFM	4 hydroxycinnamate formation
1472	TAGAT_DASH_Dt
1473	TAGt	Triacylglycerol Transport
1474	TAURt4_LPAREN_2_RPAREN_r
1475	TAURtcx	Taurine transport (sodium symport) (cytosol to peroxisome)
1476	TCHOLAtx	Bile acid intracellular transport
1477	TCYNTt	Thiocyanate transport via diffusion (cytosol to extracellular)
1478	TCYNTtm	Thiocyanate transport via diffusion (mitochondrial)
1479	TDCHOLAte	Bile acid intracellular transport
1480	TDPm	Thiamin pyrophosphatase, mitochondrial
1481	TETHEX3COAtx	Fatty acid intracellular transport
1482	TETHEX3t	Fatty acid transport via diffusion
1483	TETPENT3COAtx	Fatty acid intracellular transport
1484	TETPENT3CPT1	Carnitine O-palmitoyltransferase
1485	TETPENT3CPT2	Carnitine transferase
1486	TETPENT3CRNt	Transport into the mitochondria (carnitine)
1487	TETPENT3t	Fatty acid transport via diffusion
1488	TETPENT6COAtx	Fatty acid intracellular transport
1489	TETPENT6CPT1	Carnitine O-palmitoyltransferase
1490	TETPENT6CPT2	Carnitine transferase
1491	TETPENT6CRNt	Transport into the mitochondria (carnitine)
1492	TETPENT6t	Fatty acid transport via diffusion
1493	TETTET6COAtx	Fatty acid intracellular transport
1494	TETTET6CPT1	Carnitine O-palmitoyltransferase
1495	TETTET6CPT2	Carnitine transferase
1496	TETTET6CRNt	Transport into the mitochondria (carnitine)
1497	TETTET6t	Fatty acid transport via diffusion
1498	THBPT4ACAMDASE	Tetrahydrobiopterin-4a-carbinolamine dehydratase
1499	THCHOLSTOICtm	Lipid, flip-flop intracellular transport
1500	THFtl	5,6,7,8-Tetrahydrofolate transport, diffusion, lysosomal
1501	THMMPt4	Thiamine monophosphate transport in via anion antiport
1502	THMMPtm	Thiamine monophosphate transport, mitochondrial
1503	THMPPtm	Thiamine diphosphate transport in via anion antiport, mitochondria
1504	THMTPt	Thiamine triphosphate transport in via anion antiport
1505	THMt3	Thiamine transport in via proton antiport
1506	THYMDtl	Thymidine facilated transport from lysosome
1507	THYMt	Thymine reversible transport via facilated diffusion
1508	TMABADH	4-trimethylaminobutyraldehyde dehydrogenase
1509	TMDK1m	Thymidine kinase (ATP:thymidine)
1510	TMDPPK	Thiamine diphosphate kinase
1511	TMLYSOX	Trimethyllysine dioxygenase
1512	TMLYSter	Trimethyl-L-lysine transport (ER to cytosol)
1513	TMNDNCCPT1	Carnitine O-palmitoyltransferase
1514	TMNDNCCPT2	Carnitine transferase
1515	TMNDNCCRNt	Transport into the mitochondria (carnitine)
1516	TMNDNCt	Fatty acid transport via diffusion
1517	TRDR	Thioredoxin reductase (NADPH)
1518	TRIODTHYSUFt	Triiodothyronine sulfate transport (diffusion)
1519	TRIODTHYSULT	Triiodothyronine Sulfotransferase
1520	TRPHYDRO2	L-Tryptophan,tetrahydrobiopterin:oxygen oxidoreductase (5-hydroxylating)
1521	TRPO2	L Tryptophanoxygen 2 3 oxidoreductase decyclizing
1522	TRYPTAOX	Tryptamine:oxygen oxidoreductase(deaminating)(flavin-containing)
1523	TS3	Tachysterol 3 formation
1524	TSTSTERONEGLCte	Glucuronidated compound transport
1525	TSTSTERONEGLCtr	Glucuronidated compound transport
1526	TSTSTERONEt	Testosterone transport
1527	TSULt4_3	Thiosulfate transport via sodium symport
1528	TTDCPT1	Carnitine O-palmitoyltransferase
1529	TTDCPT2	Carnitine transferase
1530	TTDCRNt	Transport into the mitochondria (carnitine)
1531	TXA2te	Thromboxane A2 transport
1532	TXA2tr	Thromboxane A2 intracellular transport
1533	TYMSFt	Tyramine O-sulfate transport (diffusion)
1534	TYMSULT	Tyramine Sulfotransferase
1535	TYRCBOX	L-Tyrosine carboxy-lyase
1536	TYRTA	Tyrosine transaminase
1537	TYRTAm
1538	TYRt	L-tyrosine transport
1539	UDPACGALtl	Udpacgal intracellular transport
1540	UDPDOLPT_L	UDPglucose:dolichyl-phosphate beta-D-glucosyltransferase (liver)
1541	UDPDOLPT_U	UDPglucose:dolichyl-phosphate beta-D-glucosyltransferase (uterus)
1542	UDPG1P	UDPglucuronate uridine-monophosphohydrolase
1543	UDPGLCAtg	UDPGlcA Golgi transport via UMP antiport
1544	UDPGLCter	UDP-Glc endoplasmic reticulum transport via CMP antiport
1545	UDPGLCtg	UDP-Glc Golgi transport via CMP antiport
1546	UDPXYLter	UDP-Xyl endoplasmic reticular transport via CMP antiport
1547	UDPXYLtg	UDP-Xyl Golgi transport via CMP antiport
1548	UDPtl	Udp intracellular transport
1549	UGALGTg	UDPgalactose:D-glucose 4-beta-D-galactosyltransferase, Golgi apparatus
1550	UGALNACter	UDP-GalNAc endoplasmic reticulum transport via CMP antiport
1551	UGALNACtg	UDP-GalNAc Golgi transport via CMP antiport
1552	UGLCNACtg	UDP-GlcNAc Golgi transport via CMP antiport
1553	UGT1A5r	UDP-glucuronosyltransferase 1-10 precursor, microsomal
1554	UGT1A5r2	UDP-glucuronosyltransferase 1-10 precursor, microsomal (13-cis)
1555	UMPKm	UMP kinase (mitochondrial, ATP)
1556	UPP3S	Uroporphyrinogen-III synthase
1557	UPPDC1	Uroporphyrinogen decarboxylase (uroporphyrinogen III)
1558	URATEt	Urate export from cytosol
1559	URAt	Uracil transport via facilated diffusion
1560	URCN	Urocanase
1561	UREAtm	Urea transport via diffusion
1562	Uritl	Uridine facilated transport from lysosome
1563	Uritm	Uridine facilated transport in mitochondria
1564	Uritn	Uridine transport in nucleus
1565	VACCCPT1	Carnitine O-palmitoyltransferase
1566	VACCCPT2	Carnitine transferase
1567	VACCCRNt	Transport into the mitochondria (carnitine)
1568	VACCt	Fatty acid transport via diffusion
1569	VALTA	Valine transaminase
1570	VITD2t	Vitamin D2 release
1571	VITD2tm	Vitamin D2 transport from mitochondria
1572	VITD3t	Vitamin D3 release
1573	VITD3tm3	Vitamin D3 transport in mitochondria
1574	VLCS2p	Very-long-chain-fatty-acid-CoA ligase
1575	VLCS2r	Very-long-chain-fatty-acid-CoA ligase
1576	VLCSp	Very-long-chain-fatty-acid-CoA ligase
1577	VLCSr	Very-long-chain-fatty-acid-CoA ligase
1578	XAO2x	Xanthine oxidase
1579	XOL27OHtm	27 hydroxy cholesterol transport
1580	XOL7AH2tm	Lipid, flip-flop intracellular transport
1581	XOL7AH2tr	Lipid, flip-flop intracellular transport
1582	XOL7AONEtr	Lipid, flip-flop intracellular transport
1583	XOLESTte	Cholesterol ester transporter
1584	XOLTRI24te	24 trihydroxy cholesterol transport
1585	XOLTRI25tc	25 trihydroxy cholesterol transport
1586	XOLTRI25te	25 trihydroxy cholesterol transport
1587	XOLTRI27tc	27 trihydroxy cholesterol transport
1588	XOLTRI27te	27 trihydroxy cholesterol transport
1589	XOLTRIOLtm	Lipid, flip-flop intracellular transport
1590	XOLTRIOLtr	Lipid, flip-flop intracellular transport
1591	XSERtg	Xyl-L-Ser (protein) transport from endoplasmic reticulum to Golgi apparatus
1592	XYLTD_Dr
1593	XYLTer	UDP-xylose:protein xylosyltransferase, endoplasmic reticulum
1594	XYLTt	Xylitol transport via passive diffusion
1595	YVITEt	Gamma-Tocopherol (Vit. E) transport
