# Supplementary material for: Integrated human/SARS-CoV-2 metabolic models present novel treatment strategies against COVID-19
Source: Life Sci Alliance. 2021 Aug 5;4(10):e202000954. doi: 10.26508/lsa.202000954 (PMC8343166; doi:10.26508/lsa.202000954)
Supplement: Supplementary file 5 [file LSA-2020-00954_TableS4.xlsx]

## Sheet: Table S4
Table S4 - List of bottleneck reactions in the Human Airway epithelial model iHsaEC21 [iBBEC4660]
Sn	Reactionid	Reactioname
1	13DAMPPOX	1,3-Diaminopropane:oxygen oxidoreductase (deaminating)
2	2DR1PP	2-deoxy-D-ribose 1-phosphate phosphorylase
3	2HBO	2-Hydroxybutyrate:NAD+ oxidoreductase
4	34DHPLACOX_LPAREN_NADP_RPAREN_	3,4-Dihydroxyphenylacetaldehyde:NADP+ oxidoreductase
5	34DHXMANDACOX_LPAREN_NADP_RPAREN_	3,4-Dihydroxymandelaldehyde:NADP+ oxidoreductase
6	3AIBTm	L-3-aminoisobutyrate transaminase, mitochondrial
7	3DSPHR	3-Dehydrosphinganine reductase
8	3MLDAt	3MLDA extracellular transport via diffusion
9	3MOX4HOXPGALDOX_LPAREN_NADP_RPAREN_	3-Methoxy-4-hydroxyphenylglycolaldehyde:NADP+ oxidoreductase
10	41R1H2MAE12BOOX	4-[(1R)-1-Hydroxy-2-(methylamino)ethyl]-1,2-benzenediol:oxygen oxidoreductase(deaminating)(flavin-containing)
11	4NPHSFte	xenobiotic transport
12	4NPHte	xenobiotic transport
13	7DHCHSTEROLtr	cholesterol precursor intracellular transport
14	ABTArm	4-aminobutyrate transaminase, reversible (mitochondrial)
15	ABUTD	Aminobutyraldehyde dehydrogenase
16	ACACtx	acetoacetate intracellular transport unknown mechanism
17	ACALDtm	acetaldehyde mitochondrial diffusion
18	ACCOAC	acetyl-CoA carboxylase
19	ACETONEt2m	acetone mitochondrial transport via proton symport
20	ACETYLCHOLINESTERASE__45__RXN	ACETYLCHOLINESTERASE-RXN
21	ACETYLSYNCLTH__45__RXN	ACETYLSYNCLTH-RXN
22	ACGAM6PSi	N-acetylglucosamine-6-phosphate synthase
23	ACGAMPM	phosphoacetylglucosamine mutase
24	ACGAMtly	N-acetyl-glucosamine lysosomal efflux
25	ACNAM9PL	N-Acetylneuraminate 9-phosphate pyruvate-lyase (pyruvate-phosphorylating)
26	ACNAM9PL2	N-Acetylneuraminate 9-phosphate pyruvate-lyase (pyruvate-phosphorylating)
27	ACNAMPH	N-Acetylneuraminate 9-phosphate phosphohydrolase
28	ACNAMlt	N-acetylneuraminate transport into lysososme
29	ACOAD10m	acyl-CoA dehydrogenase (2-methylbutanoyl-CoA), mitochondrial
30	ACOAD8m	acyl-CoA dehydrogenase (isovaleryl-CoA), mitochondrial
31	ACOAD9m	acyl-CoA dehydrogenase (isobutyryl-CoA), mitochondrial
32	ACOAO7p	acyl-CoA oxidase (hexadecanoyl-CoA), peroxisomal
33	ACONITATEDEHYDR__45__RXN	ACONITATEDEHYDR-RXN
34	ACONT	aconitase
35	ACP1_FMN	acid phosphatase (FMN)
36	ACYLAMINOACYL__45__PEPTIDASE__45__RXN	ACYLAMINOACYL-PEPTIDASE-RXN
37	ACYLCOADEHYDROG__45__RXN	ACYLCOADEHYDROG-RXN
38	ACYLGLYCEROL__45__KINASE__45__RXN	ACYLGLYCEROL-KINASE-RXN
39	ACYLPHOSPHATASE__45__RXN	ACYLPHOSPHATASE-RXN
40	ACt2m	acetate mitochondrial transport via proton symport
41	ADMDC	adenosylmethionine decarboxylase
42	ADNCYC	adenylate cyclase
43	ADPRIBt	ADPribose transport
44	ADPSUGPPHOSPHAT__45__RXN	ADPSUGPPHOSPHAT-RXN
45	ADPtx	ADP transporter, peroxisomal
46	ADRNCPT1	carnitine O-palmitoyltransferase
47	ADRNCPT2	carnitine transferase
48	ADRNCRNt	transport into the mitochondria (carnitine)
49	ADSK	adenylyl-sulfate kinase
50	ADSL1	adenylosuccinate lyase
51	ADSS	adenylosuccinate synthase
52	AGPAT1	1-acylglycerol-3-phosphate O-acyltransferase 1
53	AHEXASE2ly	beta-N-acetylhexosaminidase, lysosomal
54	AHEXASEly	beta-N-acetylhexosaminidase, lysosomal
55	AICART	phosphoribosylaminoimidazolecarboxamide formyltransferase
56	AIRCr	phosphoribosylaminoimidazole carboxylase
57	AKBLIG__45__RXN	AKBLIG-RXN
58	ALANINE__45____45__TRNA__45__LIGASE__45__RXN	ALANINE--TRNA-LIGASE-RXN
59	ALCD21_D	alcohol dehydrogenase (D-1,2-propanediol)
60	ALCD21_L	alcohol dehydrogenase (L-1,2-propanediol)
61	ALCOHOL__45__SULFOTRANSFERASE__45__RXN	ALCOHOL-SULFOTRANSFERASE-RXN
62	ALDEHYDE__45__REDUCTASE__45__RXN	ALDEHYDE-REDUCTASE-RXN
63	ALKYLGLYCERONE__45__PHOSPHATE__45__SYNTHASE__45__RXN	ALKYLGLYCERONE-PHOSPHATE-SYNTHASE-RXN
64	ALPHAGALACTOSID__45__RXN	ALPHAGALACTOSID-RXN
65	ALPHA__45__L__45__FUCOSIDASE__45__RXN	ALPHA-L-FUCOSIDASE-RXN
66	AMACETOXID__45__RXN	AMACETOXID-RXN
67	AMANK	N-acetyl-D-mannosamine kinase
68	AMETt2m	S-Adenosyl-L-methionine reversible transport, mitochondrial
69	AMIDASE__45__RXN	AMIDASE-RXN
70	AMINEOXID__45__RXN	AMINEOXID-RXN
71	AMINE__45__N__45__METHYLTRANSFERASE__45__RXN	AMINE-N-METHYLTRANSFERASE-RXN
72	AMINOACYLASE__45__RXN	AMINOACYLASE-RXN
73	AMINOCYL__45__TRNA__45__HYDROLASE__45__RXN	AMINOCYL-TRNA-HYDROLASE-RXN
74	AMINOPARATHION__45__PHOSPHATASE__45__RXN	AMINOPARATHION-PHOSPHATASE-RXN
75	APAT2rm	3-Aminopropanoate:2-oxoglutarate aminotransferase (m)
76	ARACHCPT1	carnitine transferase
77	ARACHCPT2	carnitine transferase
78	ARACHCRNt	transport into the mitochondria (carnitine)
79	ARACHDCOAtx	fatty acid intracellular transport
80	ARGINYLTRANSFERASE__45__RXN	ARGINYLTRANSFERASE-RXN
81	ARG__45__OXIDATION__45__RXN	ARG-OXIDATION-RXN
82	ARTFR13	R group artificial flux
83	ARTFR212	R group artificial flux
84	ARTFR33	R group artificial flux
85	ARTPLM1m	R group to palmitate conversion
86	ARTPLM2m	R group to palmitate conversion
87	ARTPLM3m	R group to palmitate conversion
88	ARYLAMINE__45__N__45__ACETYLTRANSFERASE__45__RXN	ARYLAMINE-N-ACETYLTRANSFERASE-RXN
89	ARYLDIALKYLPHOSPHATASE__45__RXN	ARYLDIALKYLPHOSPHATASE-RXN
90	ARYLDIALKYL__45__PHOSPHATASE__45__RXN	ARYLDIALKYL-PHOSPHATASE-RXN
91	ASCBOX	ascorbic acid oxidase
92	ASPARTATE__45____45__TRNA__45__LIGASE__45__RXN	ASPARTATE--TRNA-LIGASE-RXN
93	ASPARTOACYLASE__45__RXN	ASPARTOACYLASE-RXN
94	ASPCTr	aspartate carbamoyltransferase (reversible)
95	ATPtx	ATP transporter, peroxisomal
96	A_MANASEly	alpha-mannosidase, lysosomal
97	BAIAEUBSP__45__RXN	BAIAEUBSP-RXN
98	BAMPPALDOX	beta-Aminopropion aldehyde:NAD+ oxidoreductase
99	BETA__45__GLUCURONID__45__RXN	BETA-GLUCURONID-RXN
100	BILDGLCURtr	glucuronidated compound transport
101	BILE__45__SALT__45__SULFOTRANSFERASE__45__RXN	BILE-SALT-SULFOTRANSFERASE-RXN
102	BIOTINIDASE__45__RXN	BIOTINIDASE-RXN
103	BIOTINLIG__45__RXN	BIOTINLIG-RXN
104	BIS5__45__ADENOSYL__45__TRIPHOSPHATASE__45__RXN	BIS5-ADENOSYL-TRIPHOSPHATASE-RXN
105	BPNT	3',5'-bisphosphate nucleotidase
106	BUTYRYL__45__COA__45__DEHYDROGENASE__45__RXN	BUTYRYL-COA-DEHYDROGENASE-RXN
107	B_MANNASEly	beta-mannosidase, lysosomal
108	C14STRr	C-14 sterol reductase
109	C160CPT2	C160 transport into the mitochondria
110	C160CRNt	C160 transport into the mitochondria
111	C161CPT12	carnitine O-palmitoyltransferase
112	C161CPT2	C161 transport into the mitochondria
113	C161CPT22	C161 transport into the mitochondria
114	C161CRN2t	C161 transport into the mitochondria
115	C161CRNt	C161 transport into the mitochondria
116	C180CPT2	carnitine O-stearoyl transferase
117	C180CRNt	C180 transport into the mitochondria
118	C181CPT1	carnitine octadecenoyl transferase
119	C181CPT2	carnitine octadecenoyl transferase
120	C181CRNt	C181 transport into the mitochondria
121	C204CPT1	carnitine C20:4 transferase
122	C204CPT2	arachidonic acid transport into the mitochondria
123	C204CRNt	arachidonic acid transport into the mitochondria
124	C226COAtx	fatty acid intracellular transport
125	C226CPT1	carnitine C22:6 transferase
126	C226CPT2	C226 transport into the mitochondria
127	C226CRNt	C226 transport into the mitochondria
128	C3STDH1r	C-3 sterol dehydrogenase (4-methylzymosterol)
129	C3STKR2r	C-3 sterol keto reductase (zymosterol)
130	C4STMO1r	C-4 sterol methyl oxidase (4,4-dimethylzymosterol)
131	C4STMO2r	C-4 methyl sterol oxidase
132	CARBOXYLESTERASE__45__RXN	CARBOXYLESTERASE-RXN
133	CARBOXYMETHYLENEBUTENOLIDASE__45__RXN	CARBOXYMETHYLENEBUTENOLIDASE-RXN
134	CARBOXYPEPTIDASE__45__A__45__RXN	CARBOXYPEPTIDASE-A-RXN
135	CARBOXYPEPTIDASE__45__B__45__RXN	CARBOXYPEPTIDASE-B-RXN
136	CARNITINE__45__O__45__OCTANOYLTRANSFERASE__45__RXN	CARNITINE-O-OCTANOYLTRANSFERASE-RXN
137	CATECHOL__45__O__45__METHYLTRANSFERASE__45__RXN	CATECHOL-O-METHYLTRANSFERASE-RXN
138	CBPSam	carbamoyl-phosphate synthase (ammonia) (mitochondria
139	CDIPTr	phosphatidylinositol synthase (Homo sapiens)
140	CEPTC	choline phosphotransferase
141	CEPTE	ethanolamine phosphotransferase
142	CERAMIDASE__45__YEAST__45__RXN	CERAMIDASE-YEAST-RXN
143	CERAMIDE__45__KINASE__45__RXN	CERAMIDE-KINASE-RXN
144	CEREBROSIDE__45__SULFATASE__45__RXN	CEREBROSIDE-SULFATASE-RXN
145	CERT1rt	ceramide transport protein
146	CERT2rt	ceramide transport protein
147	CGMPt	cGMP transport (ATP-dependent)
148	CH25H	cholesterol 25-hydroxylase
149	CHLPCTD	choline phosphate cytididyltransferase
150	CHOLESTANETRIOL__45__26__45__MONOOXYGENASE__45__RXN	CHOLESTANETRIOL-26-MONOOXYGENASE-RXN
151	CHOLESTENONE__45__5__45__ALPHA__45__REDUCTASE__45__RXN	CHOLESTENONE-5-ALPHA-REDUCTASE-RXN
152	CHOLESTENONE__45__5__45__BETA__45__REDUCTASE__45__RXN	CHOLESTENONE-5-BETA-REDUCTASE-RXN
153	CHOLINESTERASE__45__RXN	CHOLINESTERASE-RXN
154	CHOLK	Choline kinase
155	CITRtm	citrulline mitochondrial transport via proton antiport
156	CK	ATP Creatine kinase
157	CKc	ATP Creatine kinase (c)
158	CLOXAtex2	chloride transport via oxalate countertransport (2:1)
159	CO2ter	CO2 endoplasmic reticular transport via diffusion
160	CO2tp	CO2 peroxisomal transport
161	COBALADENOSYLTRANS__45__RXN	COBALADENOSYLTRANS-RXN
162	COBALAMIN5PSYN__45__RXN	COBALAMIN5PSYN-RXN
163	COBALAMINSYN__45__RXN	COBALAMINSYN-RXN
164	CORTISOL__45__SULFOTRANSFERASE__45__RXN	CORTISOL-SULFOTRANSFERASE-RXN
165	CORTISONE__45__ALPHA__45__REDUCTASE__45__RXN	CORTISONE-ALPHA-REDUCTASE-RXN
166	CORTISONE__45__BETA__45__REDUCTASE__45__RXN	CORTISONE-BETA-REDUCTASE-RXN
167	CRNtuIR	CRNtuIR
168	CSNATp	carnitine O-acetyltransferase, reverse direction, peroxisomal
169	CYOOm3	cytochrome c oxidase, mitochondrial Complex IV
170	CYOR_u10m	ubiquinol-6 cytochrome c reductase, Complex III
171	CYTDt5	cytidine transport (1:2 Na/cytd cotransport)
172	CYTOCHROME__45__C__45__OXIDASE__45__RXN	CYTOCHROME-C-OXIDASE-RXN
173	DADNK	deoxyadenosine kinase
174	DASCBR	dehydroascorbate reductase
175	DCSPTN1COAtx	fatty acid intracellular transport
176	DCSPTN1CPT1	carnitine O-palmitoyltransferase
177	DCSPTN1CPT2	carnitine transferase
178	DCSPTN1CRNt	transport into the mitochondria (carnitine)
179	DEOXYHYPUSINE__45__MONOOXYGENASE__45__RXN	DEOXYHYPUSINE-MONOOXYGENASE-RXN
180	DESAT22_2p	fatty acyl-CoA desaturase (n-C22:5CoA -> n-C22:6CoA)
181	DGAT	diacylglycerol acyltransferase
182	DGK1	deoxyguanylate kinase (dGMP:ATP)
183	DHCR243r	24-dehydrocholesterol reductase [Precursor]
184	DHCR71r	7-dehydrocholesterol reductase
185	DHCRD2	dihydroceramide desaturase
186	DHORTS	dihydroorotase
187	DHPM1	dihydropyrimidinase (5,6-dihydrouracil)
188	DIAMACTRANS__45__RXN	DIAMACTRANS-RXN
189	DIENELACHYDRO__45__RXN	DIENELACHYDRO-RXN
190	DIENOYLCOAREDUCT__45__RXN	DIENOYLCOAREDUCT-RXN
191	DIHYDLIPACETRANS__45__RXN	DIHYDLIPACETRANS-RXN
192	DIHYDROOROTATE__45__DEHYDROGENASE__45__RXN	DIHYDROOROTATE-DEHYDROGENASE-RXN
193	DIMETHYLARGININASE__45__RXN	DIMETHYLARGININASE-RXN
194	DIMETHYLGLYCINE__45__DEHYDROGENASE__45__RXN	DIMETHYLGLYCINE-DEHYDROGENASE-RXN
195	DKMPPD	2,3-diketo-5-methylthio-1-phosphopentane degradation reaction
196	DLNLCGCPT1	carnitine O-palmitoyltransferase
197	DLNLCGCPT2	carnitine transferase
198	DLNLCGCRNt	transport into the mitochondria (carnitine)
199	DMATTx	dimethylallyltranstransferase
200	DM_Asn_X_Ser_FSLASH_Thr_LPAREN_ly_RPAREN_	DM Asn-X-Ser/Thr(ly)
201	DM_ethamp_LPAREN_r_RPAREN_	Ethanolamine phosphate demand
202	DM_kdn_c	DM kdn(c)
203	DM_sprm_c	DM sprm(c)
204	DNADDP	Deaminido NAD diphosphatase
205	DNA__45__CYTOSINE__45__5__45____45__METHYLTRANSFERASE__45__RXN	DNA-CYTOSINE-5--METHYLTRANSFERASE-RXN
206	DNDPt26m	dCDP transport via dUDP antiport
207	DNDPt41m	dUTP transport via dCDP antiport
208	DOLGLCP_Lter	Dolichyl beta-D-glucosyl phosphate flippase (liver)
209	DOLGLCP_Uter	Dolichyl beta-D-glucosyl phosphate flippase (uterus)
210	DOLGPP_Ler	Dolichyl-beta-D-glucosyl-phosphate dolichylphosphohydrolase (liver)
211	DOLGPP_Uer	Dolichyl-beta-D-glucosyl-phosphate dolichylphosphohydrolase (uterus)
212	DOLP_Lter	dolichol phosphate flippase (liver)
213	DOLP_Uter	dolichol phosphate flippase (uterus)
214	DOPACHROME__45__DELTA__45__ISOMERASE__45__RXN	DOPACHROME-DELTA-ISOMERASE-RXN
215	DOPASFt	Dopamine 3-0-sulfate transport (diffusion)
216	DOPASULT	Dopamine Sulfotransferase
217	DOPAtu	Dopamine uniport
218	DPMVDx	diphosphomevalonate decarboxylase
219	DRBK	Deoxyribokinase
220	DRPA	deoxyribose-phosphate aldolase
221	DSAT	dihydrosphingosine N-acyltransferase
222	DTDPGLUCDEHYDRAT__45__RXN	DTDPGLUCDEHYDRAT-RXN
223	DUMPtn	dUMP nuclear transport
224	DUTPDPm	dUTP diphosphatase
225	DUTPDPn	dUTP diphosphatase, nuclear
226	D_LACt2	D-lactate transport via proton symport
227	D__45__ASPARTATE__45__OXIDASE__45__RXN	D-ASPARTATE-OXIDASE-RXN
228	D__45__LACTATE__45__DEHYDROGENASE__45__CYTOCHROME__45__RXN	D-LACTATE-DEHYDROGENASE-CYTOCHROME-RXN
229	D__45__XYLOSE__45__1__45__DEHYDROGENASE__45__NADP__43____45__RXN	D-XYLOSE-1-DEHYDROGENASE-NADP+-RXN
230	EBP1r	3-beta-hydroxysteroid-delta(8),delta(7)-isomerase
231	ECOAH12m	3-hydroxyacyl-CoA dehydratase (3-hydroxyisobutyryl-CoA) (mitochondria)
232	ECOAH9m	2-Methylprop-2-enoyl-CoA (2-Methylbut-2-enoyl-CoA), mitochondrial
233	EICOSTETCPT1	carnitine O-palmitoyltransferase
234	EICOSTETCPT2	carnitine transferase
235	EICOSTETCRNt	transport into the mitochondria (carnitine)
236	ELAIDCPT1	carnitine O-palmitoyltransferase
237	ELAIDCPT2	carnitine transferase
238	ELAIDCRNt	transport into the mitochondria (carnitine)
239	ENGASE2ly	endo-beta-N-acetylglucosaminidase, lysosomal
240	ENGASEly	endo-beta-N-acetylglucosaminidase, lysosomal
241	ENO	enolase
242	ENOYL__45__COA__45__DELTA__45__ISOM__45__RXN	ENOYL-COA-DELTA-ISOM-RXN
243	ESTRADIOLGLCtr	glucuronidated compound transport
244	ESTRONEGLCtr	glucuronidated compound transport
245	ESTRONEtr	estrone intracellular transport
246	ETF	electron transfer flavoprotein
247	ETFQO	Electron transfer flavoprotein-ubiquinone oxidoreductase
248	ETHAK	Ethanolamine kinase
249	EX_13_cis_retnglc_LPAREN_e_RPAREN_	13-cis-retinoyl glucuronide exchange
250	EX_35cgmp_LPAREN_e_RPAREN_	3',5'-Cyclic GMP exchange
251	EX_3aib_LPAREN_e_RPAREN_	L-3-Amino-isobutanoate exchange
252	EX_7dhf_LPAREN_e_RPAREN_	heptaglutamyl folate (DHF) exchange
253	EX_Rtotal2_LPAREN_e_RPAREN_	R total 2 position exchange
254	EX_adp	adp exchange
255	EX_adprbp_LPAREN_e_RPAREN_	ADPribose 2'-phosphate exchange
256	EX_arg_L_LPAREN_e_RPAREN_	L-Arginine exchange
257	EX_asp_L_LPAREN_e_RPAREN_	L-Aspartate exchange
258	EX_atp_LPAREN_e_RPAREN_	ATP exchange
259	EX_camp_LPAREN_e_RPAREN_	cAMP exchange
260	EX_cmp_LPAREN_e_RPAREN_	CMP exchange
261	EX_dhf_LPAREN_e_RPAREN_	7,8-Dihydrofolate exchange
262	EX_dopasf_LPAREN_e_RPAREN_	Dopamine 3-O-sulfate exchange
263	EX_estradiolglc_LPAREN_e_RPAREN_	estradiol glucuronide exchange
264	EX_estroneglc_LPAREN_e_RPAREN_	estrone glucuronide exchange
265	EX_fuc_L_LPAREN_e_RPAREN_	L-Fucose exchange
266	EX_glygn2_LPAREN_e_RPAREN_	glycogen, structure 2 (glycogenin-1,6-{7[1,4-Glc], 4[1,4-Glc]}) exchange
267	EX_glygn4_LPAREN_e_RPAREN_	glycogen, structure 4 (glycogenin-1,6-{2[1,4-Glc], [1,4-Glc]}) exchange
268	EX_gtp_LPAREN_e_RPAREN_	GTP exchange
269	EX_ha_LPAREN_e_RPAREN_	hyaluronan exchange
270	EX_ha_pre1_LPAREN_e_RPAREN_	hyaluronan biosynthesis, precursor 1 exchange
271	EX_idp_LPAREN_e_RPAREN_	IDP exchange
272	EX_ile_L_LPAREN_e_RPAREN_	L-Isoleucine exchange
273	EX_imp_LPAREN_e_RPAREN_	IMP exchange
274	EX_ksi_LPAREN_e_RPAREN_	keratan sulfate I exchange
275	EX_ksi_deg1_LPAREN_e_RPAREN_	keratan sulfate I, degradation product 1 exchange
276	EX_lpchol_hs_LPAREN_e_RPAREN_	lysophosphatidylcholine (homo sapiens) exchange
277	EX_mercplaccys_LPAREN_e_RPAREN_	3-mercaptolactate-cysteine disulfide exchange
278	EX_met_L_LPAREN_e_RPAREN_	L-Methionine exchange
279	EX_n2m2nmasn_LPAREN_e_RPAREN_	N-Acetyl-beta-D-glucosaminyl-1,2-alpha-D-mannosyl-1,3-(N-acetyl-beta-D-glucosaminyl-1,2-alpha-D-mannosyl-1,6)-(N-acetyl-beta-D-glucosaminyl-1,4)-beta-D-mannosyl-1,4-N-acetyl-beta-D-glucosaminyl-R exchange
280	EX_nad_LPAREN_e_RPAREN_	Nicotinamide adenine dinucleotide exchange
281	EX_nadp_LPAREN_e_RPAREN_	Nicotinamide adenine dinucleotide phosphate exchange
282	EX_ncam_LPAREN_e_RPAREN_	Nicotinamide exchange
283	EX_nrpphrsf_LPAREN_e_RPAREN_	Sulfate derivative of norepinephrine exchange
284	EX_orn_LPAREN_e_RPAREN_	Ornithine exchange
285	EX_pchol_hs_LPAREN_e_RPAREN_	Phosphatidylcholine (homo sapiens) exchange
286	EX_pnto_R_LPAREN_e_RPAREN_	(R)-Pantothenate exchange
287	EX_retnglc_LPAREN_e_RPAREN_	retinoyl glucuronide exchange
288	EX_rib_D_LPAREN_e_RPAREN_	D-Ribose exchange
289	EX_s2l2fn2m2masn_LPAREN_e_RPAREN_	PA6 exchange
290	EX_sl_L_LPAREN_e_RPAREN_	L-sulfolactate exchange
291	EX_so4_LPAREN_e_RPAREN_	Sulfate exchange
292	EX_strch1_LPAREN_e_RPAREN_	starch, structure 1 (1,6-{7[1,4-Glc], 4[1,4-Glc]}) exchange
293	EX_strch2_LPAREN_e_RPAREN_	starch, structure 2 (1,6-{2[1,4-Glc], [1,4-Glc]}) exchange
294	EX_thymd_LPAREN_e_RPAREN_	Thymidine exchange
295	EX_triodthysuf_LPAREN_e_RPAREN_	Triiodothyronine sulfate exchange
296	EX_ttdca_LPAREN_e_RPAREN_	tetradecanoate (n-C14:0) exchange
297	EX_tymsf_LPAREN_e_RPAREN_	Tyramine O-sulfate exchange
298	EX_urate_LPAREN_e_RPAREN_	Urate exchange
299	EX_utp_LPAREN_e_RPAREN_	UTP exchange
300	EX_val_L_LPAREN_e_RPAREN_	L-Valine exchange
301	EX_vitd3_LPAREN_e_RPAREN_	Vitamin D3 exchange
302	F16BDEPHOS__45__RXN	F16BDEPHOS-RXN
303	FACOAL140i	fatty-acid--CoA ligase (tetradecanoate)
304	FACOAL150	fatty-acid--CoA ligase
305	FACOAL160i	C160 fatty acid activation
306	FACOAL170	fatty-acid--CoA ligase
307	FACOAL1822	fatty-acid--CoA ligase
308	FACOAL1831	fatty-acid--CoA ligase
309	FACOAL1832	fatty-acid--CoA ligase
310	FACOAL184	fatty-acid--CoA ligase
311	FACOAL200	fatty-acid--CoA ligase
312	FACOAL203	fatty-acid--CoA ligase
313	FACOAL204	fatty-acid--CoA ligase
314	FACOAL2042	fatty-acid--CoA ligase
315	FACOAL205	fatty-acid--CoA ligase
316	FACOAL224	fatty-acid--CoA ligase
317	FADH2tru	FADH2 transporter, endoplasmic reticulum
318	FADtru	FAD transporter, endoplasmic reticulum
319	FAOXC140	Beta oxidation of long chain fatty acid
320	FAOXC150m	Beta oxidation of long chain fatty acid (odd chain)
321	FAOXC161802m	Beta oxidation fatty acid
322	FAOXC16180m	Beta oxidation fatty acid
323	FAOXC170m	Beta oxidation of long chain fatty acid (odd chain)
324	FAOXC180	Beta oxidation of long chain fatty acid
325	FAOXC180x	Beta oxidation of long chain fatty acid
326	FAOXC1811601m	Beta oxidation fatty acid
327	FAOXC1811602m	Beta oxidation fatty acid
328	FAOXC1811603m	Beta oxidation fatty acid
329	FAOXC182806m	Beta oxidation of fatty acid
330	FAOXC18280m	Beta oxidation of fatty acid
331	FAOXC183803m	Beta oxidation of fatty acid
332	FAOXC183806m	Beta oxidation of fatty acid
333	FAOXC18480m	Beta oxidation of fatty acid
334	FAOXC200180m	Beta oxidation of long chain fatty acid
335	FAOXC200180x	Beta oxidation of long chain fatty acid
336	FAOXC2031836m	Beta oxidation of fatty acid
337	FAOXC204	Beta oxidation of long chain fatty acid
338	FAOXC204184m	Beta oxidation fatty acid
339	FAOXC2051843m	Beta oxidation of fatty acid
340	FAOXC2242046m	Beta oxidation of long chain fatty acid
341	FAOXC2242046x	Beta oxidation of long chain fatty acid
342	FAOXC240200x	Beta oxidation of long chain fatty acid
343	FAOXC2442246x	Beta oxidation of long chain fatty acid
344	FAOXC80	Beta oxidation of med/long chain fatty acid
345	FARNESOL__45__DEHYDROGENASE__45__RXN	FARNESOL-DEHYDROGENASE-RXN
346	FAS100COA	fatty acyl-CoA synthase (n-C10:0CoA)
347	FAS120COA	fatty-acyl-CoA synthase (n-C12:0CoA)
348	FAS140COA	fatty-acyl-CoA synthase (n-C14:0CoA)
349	FATP2t	fatty acid electroneutral transport
350	FATP3t	fatty acid electroneutral transport
351	FBA2	D-Fructose 1-phosphate D-glyceraldehyde-3-phosphate-lyase
352	FBA4	D-Fructose 1-phosphate D-glyceraldehyde-3-phosphate-lyase
353	FERRIC__45__CHELATE__45__REDUCTASE__45__RXN	FERRIC-CHELATE-REDUCTASE-RXN
354	FGAMSYN__45__RXN	FGAMSYN-RXN
355	FLAVONADPREDUCT__45__RXN	FLAVONADPREDUCT-RXN
356	FORtr	FOR transporter, endoplasmic reticulum
357	FRDPtr	lipid, flip-flop intracellular transport
358	FUCASEe	alpha-fucosidase, extracellular
359	G5SDym	glutamate-5-semialdehyde dehydrogenase (m)
360	G6PDH2r	glucose 6-phosphate dehydrogenase
361	G6Pter	glucose 6-phosphate endoplasmic reticular transport via diffusion
362	GALACTONOLACTONASE__45__RXN	GALACTONOLACTONASE-RXN
363	GALACTOSIDE__45__2__45__L__45__FUCOSYLTRANSFERASE__45__RXN	GALACTOSIDE-2-L-FUCOSYLTRANSFERASE-RXN
364	GALACTOSIDE__45__3__45__FUCOSYLTRANSFERASE__45__RXN	GALACTOSIDE-3-FUCOSYLTRANSFERASE-RXN
365	GALASE1ly	beta-galactosidase, lysosomal
366	GALT	galactose-1-phosphate uridylyltransferase
367	GALtly	galactose efflux from lysosome
368	GAMMA__45__GLUTAMYLTRANSFERASE__45__RXN	GAMMA-GLUTAMYLTRANSFERASE-RXN
369	GAMt1r	glucosamine transport (uniport)
370	GASNASE2ly	glycosylasparaginase, lysosomal
371	GASNASEly	glycosylasparaginase, lysosomal
372	GGH_5DHFe	Gamma-glutamyl hydrolase (5DHF), extracellular
373	GGH_6DHFe	Gamma-glutamyl hydrolase (6DHF), extracellular
374	GGH_7DHFe	Gamma-glutamyl hydrolase (7DHF), extracellular
375	GGLUCT	gamma-glutamylcyclotransferase
376	GGNG	glycogenin self-glucosylation
377	GLBRAN	1,4-alpha-glucan branching enzyme (glygn1 -> glygn2)
378	GLCAASE8ly	beta-glucuronidase, lysosomal
379	GLCAASE9ly	beta-glucuronidase, lysosomal
380	GLCURtly	glucuronate transport into lysososme
381	GLCter	glucose transport, endoplasmic reticulum
382	GLDBRAN	glycogen debranching enzyme
383	GLGNS1	glycogen synthase (ggn -> glygn1)
384	GLNtm	L-glutamine transport via electroneutral transporter
385	GLPASE1	glycogen phosphorylase (glygn2 -> dxtrn)
386	GLPASE2	glycogen phosphorylase (amyls -> glc-D)
387	GLU5Km	glutamate 5-kinase (m)
388	GLUCONOLACT__45__RXN	GLUCONOLACT-RXN
389	GLUCOSAMINE__45__6__45__P__45__DEAMIN__45__RXN	GLUCOSAMINE-6-P-DEAMIN-RXN
390	GLUCURONATE__45__REDUCTASE__45__RXN	GLUCURONATE-REDUCTASE-RXN
391	GLUCYS	gamma-glutamylcysteine synthetase
392	GLUNm	glutaminase (mitochondrial)
393	GLURS__45__RXN	GLURS-RXN
394	GLUTAMATE__45__DEHYDROGENASE__45__NADP__43____45__RXN	GLUTAMATE-DEHYDROGENASE-NADP+-RXN
395	GLUTAMATE__45__N__45__ACETYLTRANSFERASE__45__RXN	GLUTAMATE-N-ACETYLTRANSFERASE-RXN
396	GLUTAMINE__45____45__TRNA__45__LIGASE__45__RXN	GLUTAMINE--TRNA-LIGASE-RXN
397	GLUt6	Glutamate transport via Na, H symport and K antiport
398	GLXtp	glyoxylate transport, peroxisomal
399	GLYCINE__45__N__45__ACYLTRANSFERASE__45__RXN	GLYCINE-N-ACYLTRANSFERASE-RXN
400	GLYCINE__45____45__TRNA__45__LIGASE__45__RXN	GLYCINE--TRNA-LIGASE-RXN
401	GLYCLTtp	glycolate transport into peroxisome
402	GLYCOGENIN__45__GLUCOSYLTRANSFERASE__45__RXN	GLYCOGENIN-GLUCOSYLTRANSFERASE-RXN
403	GLYCOPROTEIN__45__PHOSPHOLIPASE__45__D__45__RXN	GLYCOPROTEIN-PHOSPHOLIPASE-D-RXN
404	GLYCOSYLCERAMIDASE__45__RXN	GLYCOSYLCERAMIDASE-RXN
405	GLYCPDIESTER__45__RXN	GLYCPDIESTER-RXN
406	GLYCTO1p	Glycolate oxidase, peroxisome
407	GND	phosphogluconate dehydrogenase
408	GPAM_hs	glycerol-3-phosphate acyltransferase
409	GPH__45__RXN	GPH-RXN
410	GRTTx	geranyltranstransferase
411	GSHTRAN__45__RXN	GSHTRAN-RXN
412	GSNt5	guanosine transport in via sodium (1:2) symport
413	GST__45__RXN	GST-RXN
414	GTHP	glutathione peridoxase
415	GTHPm	glutathione peroxidase, mitochondria
416	GTHS	glutathione synthetase
417	GTMLTe	g-glutamyltransferase (e)
418	GUACYC	guanylate cyclase
419	GUANIDINOBUTANAMIDE__45__NH3__45__RXN	GUANIDINOBUTANAMIDE-NH3-RXN
420	GULN3D	L-gulonate 3-dehydrogenase
421	GULNDer	gulonate dehydrogenase, endoplasmic reticulum
422	H2O2tn	hydrogen peroxide nuclear transport
423	H2Otly	H2O transport, lysosomal
424	H2Otn	H2O transport, nuclear
425	HAtly	hyaluronan transport, extracellular to lysosome
426	HDCAter	palmitate ER export
427	HDD2COAtx	hdd2coa intracellular transport
428	HEXCCOAtx	fatty acid intracellular transport
429	HEXOKINASE__45__RXN	HEXOKINASE-RXN
430	HIBDm	3-hydroxyisobutyrate dehydrogenase, mitochondrial
431	HISTAtu	Histamine uniport
432	HISTIDINE__45__AMMONIA__45__LYASE__45__RXN	HISTIDINE-AMMONIA-LYASE-RXN
433	HISTIDINE__45____45__TRNA__45__LIGASE__45__RXN	HISTIDINE--TRNA-LIGASE-RXN
434	HMGCOARx	Hydroxymethylglutaryl CoA reductase (ir)
435	HMGCOAtx	Hydroxymethylglutaryl-CoA reversible peroxisomal transport
436	HOLOCYTOCHROME__45__C__45__SYNTHASE__45__RXN	HOLOCYTOCHROME-C-SYNTHASE-RXN
437	HOLO__45__ACP__45__SYNTH__45__RXN	HOLO-ACP-SYNTH-RXN
438	HOMOCYSMET__45__RXN	HOMOCYSMET-RXN
439	HOMOGENTISATE__45__12__45__DIOXYGENASE__45__RXN	HOMOGENTISATE-12-DIOXYGENASE-RXN
440	HPDCACRNCPT1	carnitine fatty-acyl transferase
441	HPDCACRNCPT2	heptadecanoate transport into the mitochondria
442	HPDCACRNt	heptadecanoate transport into the mitochondria
443	HSD17B7r	testicular 17-beta-hydroxysteroid dehydrogenase
444	HSD17B9r	17-beta-hydroxysteroid dehydrogenase (type 7)
445	HSD3A1r	3 alpha-hydroxysteroid dehydrogenase (type 3)
446	HSD3B3r	3 beta-hydroxysteroid dehydrogenase type 1
447	HYDROXYACID__45__OXOACID__45__TRANSHYDROGENASE__45__RXN	HYDROXYACID-OXOACID-TRANSHYDROGENASE-RXN
448	HYDROXYLYSINE__45__KINASE__45__RXN	HYDROXYLYSINE-KINASE-RXN
449	HYPOE	hypothetical enyme
450	ILETAm	isoleucine transaminase, mitochondrial
451	IMIDAZOLONEPROPIONASE__45__RXN	IMIDAZOLONEPROPIONASE-RXN
452	IMPD	IMP dehydrogenase
453	INDANOL__45__DEHYDROGENASE__45__RXN	INDANOL-DEHYDROGENASE-RXN
454	IODIDE__45__PEROXIDASE__45__RXN	IODIDE-PEROXIDASE-RXN
455	IPDDIx	isopentenyl-diphosphate D-isomerase
456	ISOCHORMAT__45__RXN	ISOCHORMAT-RXN
457	ISOCITRATE__45__DEHYDROGENASE__45__NAD__43____45__RXN	ISOCITRATE-DEHYDROGENASE-NAD+-RXN
458	ISOLEUCINE__45____45__TRNA__45__LIGASE__45__RXN	ISOLEUCINE--TRNA-LIGASE-RXN
459	ISOPROPANOL__45__DEHYDROGENASE__45__NADP__43____45__RXN	ISOPROPANOL-DEHYDROGENASE-NADP+-RXN
460	ISOVALERYLCOA__45__DHLIPOAMIDE__45__RXN	ISOVALERYLCOA-DHLIPOAMIDE-RXN
461	KDNH	2-keto-3deoxy-D-glycero-D-galactononic acid phosphohydrolase
462	KERATAN__45__SULFOTRANSFERASE__45__RXN	KERATAN-SULFOTRANSFERASE-RXN
463	KETOHEXOKINASE__45__RXN	KETOHEXOKINASE-RXN
464	KETOLACTOSE__45__RXN	KETOLACTOSE-RXN
465	KYNURENINASE__45__RXN	KYNURENINASE-RXN
466	LALDO	D-Lactaldehyde:NAD+ oxidoreductase (glutathione-formylating)
467	LANOSTEROL__45__SYNTHASE__45__RXN	LANOSTEROL-SYNTHASE-RXN
468	LDH_Lm	L-lactate dehydrogenase
469	LEUCINE__45____45__TRNA__45__LIGASE__45__RXN	LEUCINE--TRNA-LIGASE-RXN
470	LEUKOTRIENE__45__A4__45__HYDROLASE__45__RXN	LEUKOTRIENE-A4-HYDROLASE-RXN
471	LEUTAm	leucine transaminase, mitochondrial
472	LNELDCCPT1	carnitine O-palmitoyltransferase
473	LNELDCCPT2	carnitine transferase
474	LNELDCCRNt	transport into the mitochondria (carnitine)
475	LNLCCPT1	carnitine O-palmitoyltransferase
476	LNLCCPT2	carnitine transferase
477	LNLCCRNt	transport into the mitochondria (carnitine)
478	LNLNCACPT1	carnitine O-palmitoyltransferase
479	LNLNCACPT2	carnitine transferase
480	LNLNCACRNt	transport into the mitochondria (carnitine)
481	LNLNCGCPT1	carnitine O-palmitoyltransferase
482	LNLNCGCPT2	carnitine transferase
483	LNLNCGCRNt	transport into the mitochondria (carnitine)
484	LNS14DMr	cytochrome P450 lanosterol 14-alpha-demethylase
485	LONG__45__CHAIN__45__ACYL__45__COA__45__DEHYDROGENASE__45__RXN	LONG-CHAIN-ACYL-COA-DEHYDROGENASE-RXN
486	LONG__45__CHAIN__45__ALDEHYDE__45__DEHYDROGENASE__45__RXN	LONG-CHAIN-ALDEHYDE-DEHYDROGENASE-RXN
487	LONG__45__CHAIN__45__ENOYL__45__COA__45__HYDRATASE__45__RXN	LONG-CHAIN-ENOYL-COA-HYDRATASE-RXN
488	LPS	lipase
489	LPS2	lipase
490	LPS3	lipase
491	LSTO1r	Lathosterol oxidase
492	LYSINE__45____45__TRNA__45__LIGASE__45__RXN	LYSINE--TRNA-LIGASE-RXN
493	L__45__IDITOL__45__2__45__DEHYDROGENASE__45__RXN	L-IDITOL-2-DEHYDROGENASE-RXN
494	MACOXO	3-Methylimidazole acetaldehyde:NAD+ oxidoreductase
495	MANtly	mannose efflux from lysosome
496	MAOX	Methylamine oxidase
497	MBCOA__45__DHLIPOAMIDE__45__RXN	MBCOA-DHLIPOAMIDE-RXN
498	MCCCrm	methylcrotonoyl-CoA carboxylase, mitochondrial
499	MCLACCYSR	3-mercaptolactate:cysteine reductase
500	MCLOR	3-Mercaptolactate:NAD+ oxidoreductase
501	MDRPD	5-Methylthio-5-deoxy-D-ribulose 1-phosphate dehydratase
502	MERCPLACCYSt	3-mercaptolactate-cysteine disulfide transport, extracellular
503	METHIONINE__45____45__TRNA__45__LIGASE__45__RXN	METHIONINE--TRNA-LIGASE-RXN
504	METHIONYL__45__TRNA__45__FORMYLTRANSFERASE__45__RXN	METHIONYL-TRNA-FORMYLTRANSFERASE-RXN
505	MEVK1x	mevalonate kinase (atp)
506	MGCHrm	methylglutaconyl-CoA hydratase (reversible), mitochondrial
507	MHISOR	N-Methylhistamine:oxygen oxidoreductase (deaminating)
508	MI1345PP	inositol-1,3,4,5-trisphosphate 5-phosphatase
509	MI134PP	inositol-1,3,4-trisphosphate 1-phosphatase
510	MI145PK	inositol-1,4,5-trisphosphate 3-kinase
511	MI14PP	inositol-1,4-bisphosphate 1-phosphatase
512	MI1PP	myo-inositol 1-phosphatase
513	MI34PP	inositol-3,4-bisphosphate 4-phosphatase
514	MI3PP	myo-inositol 3-phosphatase
515	MMEm	methylmalonyl-CoA epimerase/racemase
516	MMUM__45__RXN	MMUM-RXN
517	MTRI	5-methylthioribose-1-phosphate isomerase
518	MYCOCEROSATE__45__SYNTHASE__45__RXN	MYCOCEROSATE-SYNTHASE-RXN
519	N2M2NMASNtly	n2m2nmasn transport, extracellular to lysosome
520	NACHEX27ly	beta-N-acetylhexosaminidase, lysosomal
521	NADNe	NAD nucleosidase,extracellular
522	NADPH__45__DEHYDROGENASE__45__FLAVIN__45__RXN	NADPH-DEHYDROGENASE-FLAVIN-RXN
523	NADPH__45____45__FERRIHEMOPROTEIN__45__REDUCTASE__45__RXN	NADPH--FERRIHEMOPROTEIN-REDUCTASE-RXN
524	NADPHtxu	NADPH transporter, peroxisome
525	NADPtxu	NADP transporter, peroxisome
526	NDP3ex	nucleoside-diphosphatase (GDP), extracellular
527	NDP7ex	nucleoside-diphosphatase (UDP), extracellular
528	NDP8ex	nucleoside-diphosphatase (UTP), extracellular
529	NDPK6	nucleoside-diphosphate kinase (ATP:dUDP)
530	NDPK6n	nucleoside-diphosphate kinase (ATP:dUDP), nuclear
531	NICOTINAMIDE__45__N__45__METHYLTRANSFERASE__45__RXN	NICOTINAMIDE-N-METHYLTRANSFERASE-RXN
532	NMNATr	nicotinamide-nucleotide adenylyltransferase
533	NNAT	nicotinate-nucleotide adenylyltransferase
534	NORANMT	noradrenaline N-methyltransferase
535	NOS1	Nitric Oxide Synthase (intermediate forming)
536	NOS2	Nitric Oxide Synthase (NO forming)
537	NPTHLte	xenobiotic transport
538	NQOR__45__RXN	NQOR-RXN
539	NRPPHRSFt	norepinephrine sulfate transport (diffusion)
540	NRPPHRSULT	Norepinephrine Sulfotransferase
541	NRPPHRtu	Norepinephrine uniport
542	NRVNCCOAtx	fatty acid intracellular transport
543	NTD2e	5'-nucleotidase (UMP), extracellular
544	NTD4e	5'-nucleotidase (CMP), extracellular
545	NTD6	5'-nucleotidase (dAMP)
546	NTD7e	5'-nucleotidase (AMP), extracellular
547	NTD9e	5'-nucleotidase (GMP), extracellular
548	NTP3e	nucleoside-triphosphatase (GTP)
549	N__45__ACETYLLACTOSAMINE__45__SYNTHASE__45__RXN	N-ACETYLLACTOSAMINE-SYNTHASE-RXN
550	N__45__ACYLGLUCOSAMINE__45__2__45__EPIMERASE__45__RXN	N-ACYLGLUCOSAMINE-2-EPIMERASE-RXN
551	N__45__ACYLMANNOSAMINE__45__KINASE__45__RXN	N-ACYLMANNOSAMINE-KINASE-RXN
552	N__45__ACYLNEURAMINATE__45__9__45__PHOSPHATASE__45__RXN	N-ACYLNEURAMINATE-9-PHOSPHATASE-RXN
553	N__45__METHYL__45__L__45__AMINO__45__ACID__45__OXIDASE__45__RXN	N-METHYL-L-AMINO-ACID-OXIDASE-RXN
554	N__45__SULFOGLUCOSAMINE__45__SULFOHYDROLASE__45__RXN	N-SULFOGLUCOSAMINE-SULFOHYDROLASE-RXN
555	O2Stn	superoxide anion transport via diffusion (nucleus)
556	O2Stx	superoxide anion transport via diffusion (peroxisome)
557	O2ter	O2 transport, endoplasmic reticulum
558	O2tn	O2 nuclear transport
559	OCBTm	ornithine carbamoyltransferase, irreversible
560	OCTAt	Octanoate transport via diffusion
561	ODECOAtx	fatty acid intracellular transport
562	OIVD1m	2-oxoisovalerate dehydrogenase (acylating; 4-methyl-2-oxopentaoate), mitochondrial
563	OIVD2m	2-oxoisovalerate dehydrogenase (acylating; 3-methyl-2-oxobutanoate), mitochondrial
564	OIVD3m	2-oxoisovalerate dehydrogenase (acylating; 3-methyl-2-oxopentanoate), mitochondrial
565	ONPTHLte	xenobiotic transport
566	OPAHir	5-Oxoproline amidohydrolase (ATP-hydrolysing) (ir)
567	ORNDC	Ornithine Decarboxylase
568	ORPT	orotate phosphoribosyltransferase
569	P45039A1r	oxysterol 7-alpha-hydroxylase
570	P45046A1r	cytochrome P450, family 46, subfamily A, polypeptide 1
571	P4507B11r	oxysterol 7alpha-hydroxylase
572	PACCOAL	phenylacetate-CoA ligase
573	PCFLOPm	phosphatidylcholine flippase
574	PDXPP	Pyridoxine 5-phosphate phosphatase
575	PEAMNO	Phenethylamine oxidase
576	PEPTIDE__45__ASPARTATE__45__BETA__45__DIOXYGENASE__45__RXN	PEPTIDE-ASPARTATE-BETA-DIOXYGENASE-RXN
577	PEPTIDYLAMIDOGLYCOLATE__45__LYASE__45__RXN	PEPTIDYLAMIDOGLYCOLATE-LYASE-RXN
578	PEPTIDYLGLYCINE__45__MONOOXYGENASE__45__RXN	PEPTIDYLGLYCINE-MONOOXYGENASE-RXN
579	PEPTIDYLPROLYL__45__ISOMERASE__45__RXN	PEPTIDYLPROLYL-ISOMERASE-RXN
580	PEROXID__45__RXN	PEROXID-RXN
581	PETHCT	phosphoethanolamine cytidyltransferase
582	PETOHMm_hs	phosphatidylethanolamine N-methyltransferase
583	PGCD	phosphoglycerate dehydrogenase
584	PGL	6-phosphogluconolactonase
585	PHACCOAGLNAC	Phenylacetyl-CoA:L-glutamine alpha-N-phenylacetyltransferase
586	PHEACGLNt	PHEACGLN extracellular transport via diffusion
587	PHENYLALANINE__45____45__TRNA__45__LIGASE__45__RXN	PHENYLALANINE--TRNA-LIGASE-RXN
588	PHENYLPYRUVATE__45__TAUTOMERASE__45__RXN	PHENYLPYRUVATE-TAUTOMERASE-RXN
589	PHETHPTOX2	L-Phenylalanine,tetrahydrobiopterin:oxygen oxidoreductase (4-hydroxylating)
590	PHOSPHATIDYLINOSITOL__45__DEACYLASE__45__RXN	PHOSPHATIDYLINOSITOL-DEACYLASE-RXN
591	PHYCBOXL	L-Phenylalanine carboxy-lyase
592	PHYTANATE__45____45__COA__45__LIGASE__45__RXN	PHYTANATE--COA-LIGASE-RXN
593	PI345P3Pn	phosphatidylinositol-3,4,5-trisphosphate 3-phosphatase, nuclear
594	PI34P5K	phosphatidylinositol 3,4-bisphosphate 5-kinase
595	PI35P3P	phosphatidylinositol-3,5-bisphosphate 3-phosphatase
596	PI45P3Kn	phosphatidylinositol 4,5-bisphosphate 3-kinase, nuclear
597	PI45PLC	phosphatidylinositol 4,5-bisphosphate phospholipase C
598	PIK3	phosphatidylinositol 3-kinase
599	PIPLC	phosphatidylinositol phospholipase C
600	PIter	phosphate transport, endoplasmic reticulum
601	PItn	phosphate transport, nuclear
602	PItx	Phosphate transporter, peroxisome
603	PMEVKx	phosphomevalonate kinase
604	PNP	purine-nucleoside phosphorylase
605	PNTK	pantothenate kinase
606	PNTOt5	Pantothenate sodium symporter II
607	POLYNUCLEOTIDE__45__3__45__PHOSPHATASE__45__RXN	POLYNUCLEOTIDE-3-PHOSPHATASE-RXN
608	POLYNUCLEOTIDE__45__5__45__HYDROXYL__45__KINASE__45__RXN	POLYNUCLEOTIDE-5-HYDROXYL-KINASE-RXN
609	POLYNUCLEOTIDE__45__5__45__PHOSPHATASE__45__RXN	POLYNUCLEOTIDE-5-PHOSPHATASE-RXN
610	POLYSIALIC__45__ACID__45__O__45__ACETYLTRANSFERASE__45__RXN	POLYSIALIC-ACID-O-ACETYLTRANSFERASE-RXN
611	PPAer	inorganic diphosphatase, endoplasmic reticulum
612	PPAm	inorganic diphosphatase
613	PPAn	inorganic diphosphatase, nuclear
614	PPCDC	phosphopantothenoylcysteine decarboxylase
615	PPItx	Diphosphate transporter, peroxisome
616	PPNCL3	phosphopantothenate-cysteine ligase
617	PRAGSr	phosphoribosylglycinamide synthase
618	PRAIS	phosphoribosylaminoimidazole synthase
619	PRASCS	phosphoribosylaminoimidazolesuccinocarboxamide synthase
620	PRFGS	phosphoribosylformylglycinamidine synthase
621	PRISTCOAtx	pristcoa peroxisomal transport
622	PRISTtx	prist peroxisomal transport
623	PROCOLLAGEN__45__LYSINE__45__5__45__DIOXYGENASE__45__RXN	PROCOLLAGEN-LYSINE-5-DIOXYGENASE-RXN
624	PROCOLLAGEN__45__PROLINE__45__3__45__DIOXYGENASE__45__RXN	PROCOLLAGEN-PROLINE-3-DIOXYGENASE-RXN
625	PROLINE__45____45__TRNA__45__LIGASE__45__RXN	PROLINE--TRNA-LIGASE-RXN
626	PROSTAGLANDIN__45__I__45__SYNTHASE__45__RXN	PROSTAGLANDIN-I-SYNTHASE-RXN
627	PROSTGE2t	prostaglandin transport via bicarbonate countertransport
628	PROSTGF2t	prostaglandin uniport
629	PROTEIN__45__ARGININE__45__DEIMINASE__45__RXN	PROTEIN-ARGININE-DEIMINASE-RXN
630	PROTEIN__45__TYROSINE__45__SULFOTRANSFERASE__45__RXN	PROTEIN-TYROSINE-SULFOTRANSFERASE-RXN
631	PSDm_hs	Phosphatidylserine decarboxylase
632	PSERPHOSPHA__45__RXN	PSERPHOSPHA-RXN
633	PSERT	phosphoserine transaminase
634	PSERTRANSAMPYR__45__RXN	PSERTRANSAMPYR-RXN
635	PSFLIPm	phosphatidylserine flippase
636	PSP_L	phosphoserine phosphatase (L-serine)
637	PSSA1_hs	Phosphatidylserine synthase homo sapiens
638	PSSA2_hs	Phosphatidylserine synthase homo sapiens
639	PTDCACRNCPT1	carnitine fatty-acyl transferase
640	PTDCACRNCPT2	pentadecanoate transport into the mitochondria
641	PTDCACRNt	pentadecanoate transport into the mitochondria
642	PTPAT	pantetheine-phosphate adenylyltransferase
643	PYDAMK	pyridoxamine kinase
644	PYDXK	pyridoxal kinase
645	PYDXNK	pyridoxine kinase
646	PYDXPP	Pyridoxal 5-phosphate phosphatase
647	PYRAZIN__45__RXN	PYRAZIN-RXN
648	QOR__45__RXN	QOR-RXN
649	QUEUOSINE__45__TRNA__45__RIBOSYLTRANSFERASE__45__RXN	QUEUOSINE-TRNA-RIBOSYLTRANSFERASE-RXN
650	QUINOPRIBOTRANS__45__RXN	QUINOPRIBOTRANS-RXN
651	R146__45__RXN	R146-RXN
652	R222__45__RXN	R222-RXN
653	R311__45__RXN	R311-RXN
654	R344__45__RXN	R344-RXN
655	R83__45__RXN	R83-RXN
656	RAI3	13-cis-retinoic acid isomerase
657	RBFK	riboflavin kinase
658	RETINYL__45__PALMITATE__45__ESTERASE__45__RXN	RETINYL-PALMITATE-ESTERASE-RXN
659	RETNGLCt	retinoyl glucuronide efflux
660	RETNGLCt2	retinoyl glucuronide efflux (13-cis)
661	RETNGLCt2r	retinoyl glucuronide efflux (13-cis) from ER
662	RETNGLCtr	retinoyl glucuronide efflux from ER
663	RETNtr	retinoic acid transport in ER
664	RETNtr2	retinoic acid transport in ER (13-cis)
665	RIBONUCLEOSIDE__45__DIP__45__REDUCTI__45__RXN	RIBONUCLEOSIDE-DIP-REDUCTI-RXN
666	RNA__45__3__45__PHOSPHATE__45__CYCLASE__45__RXN	RNA-3-PHOSPHATE-CYCLASE-RXN
667	RNA__45__POLYMERASE__45__SUBUNIT__45__KINASE__45__RXN	RNA-POLYMERASE-SUBUNIT-KINASE-RXN
1475	S2L2N2M2MASNtly	s2l2n2m2masn transport, extracellular to lysosome
1476	SADT	sulfate adenylyltransferase
1477	SAMHISTA	S-Adenosyl-L-methionine:histamine N-tele-methyltransferase
1478	SELENOCYSTEINE__45__LYASE__45__RXN	SELENOCYSTEINE-LYASE-RXN
1479	SERINE__45____45__TRNA__45__LIGASE__45__RXN	SERINE--TRNA-LIGASE-RXN
1480	SERPT	serine C-palmitoyltransferase
1481	SGPL12r	Sphingosine-1-phosphate lyase
1482	SIAASEly	sialidase, lysosomal
1483	SLDx	L-sulfolactate dehydrogenase (NAD+)
1484	SMS	Sphingomyelin synthase (homo sapiens)
1485	SOAT12	sterol O-acyltransferase (acyl-Coenzyme A: cholesterol acyltransferase) 1
1486	SPC_HSt	sphingosylphosphorylcholine transport (diffusion)
1487	SPHINGANINE__45__1__45__PHOSPHATE__45__ALDOLASE__45__RXN	SPHINGANINE-1-PHOSPHATE-ALDOLASE-RXN
1488	SPHMDAc	sphingomyelin deacylase
1489	SPHS1Ptr	sphingosine-1-phosphate transport
1490	SPMDOX	Spermidine:(acceptor) oxidoreductase
1491	SPMS	spermidine synthase
1492	SPODMm	superoxide dismutase
1493	SPODMn	superoxide dismutase, nuclear
1494	SPRMS	spermine synthase
1495	SQLEr	Squalene epoxidase, endoplasmic reticular (NADP)
1496	SQLSr	Squalene synthase
1497	SQUALENE__45__MONOOXYGENASE__45__RXN	SQUALENE-MONOOXYGENASE-RXN
1498	STEROID__45__17__45__ALPHA__45__MONOOXYGENASE__45__RXN	STEROID-17-ALPHA-MONOOXYGENASE-RXN
1499	STEROID__45__21__45__MONOOXYGENASE__45__RXN	STEROID-21-MONOOXYGENASE-RXN
1500	STEROL__45__O__45__ACYLTRANSFERASE__45__RXN	STEROL-O-ACYLTRANSFERASE-RXN
1501	STRDNCCPT1	carnitine O-palmitoyltransferase
1502	STRDNCCPT2	carnitine transferase
1503	STRDNCCRNt	transport into the mitochondria (carnitine)
1504	SUCCGLUALDDEHYD__45__RXN	SUCCGLUALDDEHYD-RXN
1505	TAU__45__PROTEIN__45__KINASE__45__RXN	TAU-PROTEIN-KINASE-RXN
1506	TETHEX3COAtx	fatty acid intracellular transport
1507	TETPENT3COAtx	fatty acid intracellular transport
1508	TETPENT6COAtx	fatty acid intracellular transport
1509	TETTET6COAtx	fatty acid intracellular transport
1510	THBPT4ACAMDASE	Tetrahydrobiopterin-4a-carbinolamine dehydratase
1511	THIOL__45__OXIDASE__45__RXN	THIOL-OXIDASE-RXN
1512	THIOPURINE__45__S__45__METHYLTRANSFERASE__45__RXN	THIOPURINE-S-METHYLTRANSFERASE-RXN
1513	THREONINE__45____45__TRNA__45__LIGASE__45__RXN	THREONINE--TRNA-LIGASE-RXN
1514	THROMBOXANE__45__A__45__SYNTHASE__45__RXN	THROMBOXANE-A-SYNTHASE-RXN
1515	TMNDNCCPT1	carnitine O-palmitoyltransferase
1516	TMNDNCCPT2	carnitine transferase
1517	TMNDNCCRNt	transport into the mitochondria (carnitine)
1518	TRANS__45__L__45__3__45__HYDROXYPROLINE__45__DEHYDRATASE__45__RXN	TRANS-L-3-HYDROXYPROLINE-DEHYDRATASE-RXN
1519	TRANS__45__RXN0__45__623	TRANS-RXN0-623
1520	TRANS__45__RXN66__45__1097	TRANS-RXN66-1097
1521	TRANS__45__RXN66__45__1102	TRANS-RXN66-1102
1522	TRANS__45__RXN66__45__1151	TRANS-RXN66-1151
1523	TRANS__45__RXN66__45__1152	TRANS-RXN66-1152
1524	TRANS__45__RXN66__45__1153	TRANS-RXN66-1153
1525	TRANS__45__RXN66__45__1156	TRANS-RXN66-1156
1526	TRANS__45__RXN66__45__1163	TRANS-RXN66-1163
1527	TRANS__45__RXN66__45__1169	TRANS-RXN66-1169
1528	TRANS__45__RXN66__45__1171	TRANS-RXN66-1171
1529	TRANS__45__RXN66__45__1173	TRANS-RXN66-1173
1530	TRANS__45__RXN66__45__1175	TRANS-RXN66-1175
1531	TRANS__45__RXN66__45__1211	TRANS-RXN66-1211
1532	TRANS__45__RXN66__45__1212	TRANS-RXN66-1212
1533	TRANS__45__RXN66__45__1258	TRANS-RXN66-1258
1534	TRANS__45__RXN66__45__1264	TRANS-RXN66-1264
1535	TRANS__45__RXN66__45__1282	TRANS-RXN66-1282
1536	TRANS__45__RXN66__45__1283	TRANS-RXN66-1283
1537	TRANS__45__RXN66__45__556	TRANS-RXN66-556
1538	TRANS__45__RXN66__45__565	TRANS-RXN66-565
1539	TRANS__45__RXN66__45__567	TRANS-RXN66-567
1540	TRANS__45__RXN66__45__920	TRANS-RXN66-920
1541	TRANS__45__RXN__45__2	TRANS-RXN-2
1542	TRANS__45__RXN__45__211	TRANS-RXN-211
1543	TRANS__45__RXN__45__220	TRANS-RXN-220
1544	TRANS__45__RXN__45__358	TRANS-RXN-358
1545	TRANS__45__RXN__45__366	TRANS-RXN-366
1546	TRIMETHYLLYSINE__45__DIOXYGENASE__45__RXN	TRIMETHYLLYSINE-DIOXYGENASE-RXN
1547	TRIODTHYSUFt	Triiodothyronine sulfate transport (diffusion)
1548	TRIODTHYSULT	Triiodothyronine Sulfotransferase
1549	TRIODTHYt	T3 transport via bicarbonate countertransport
1550	TRNA__45__CYTIDYLYLTRANSFERASE__45__RXN	TRNA-CYTIDYLYLTRANSFERASE-RXN
1551	TRNA__45__GUANINE__45__N7__45____45__METHYLTRANSFERASE__45__RXN	TRNA-GUANINE-N7--METHYLTRANSFERASE-RXN
1552	TRNA__45__PSEUDOURIDINE__45__SYNTHASE__45__I__45__RXN	TRNA-PSEUDOURIDINE-SYNTHASE-I-RXN
1553	TRNA__45__URACIL__45__5__45____45__METHYLTRANSFERASE__45__RXN	TRNA-URACIL-5--METHYLTRANSFERASE-RXN
1554	TRYPTOPHAN__45__5__45__MONOOXYGENASE__45__RXN	TRYPTOPHAN-5-MONOOXYGENASE-RXN
1555	TRYPTOPHAN__45____45__TRNA__45__LIGASE__45__RXN	TRYPTOPHAN--TRNA-LIGASE-RXN
1556	TTDCAt	Tetradecanoate (n-C14:0) transport in via uniport
1557	TTDCPT1	carnitine O-palmitoyltransferase
1558	TTDCPT2	carnitine transferase
1559	TTDCRNt	transport into the mitochondria (carnitine)
1560	TUBULIN__45__N__45__ACETYLTRANSFERASE__45__RXN	TUBULIN-N-ACETYLTRANSFERASE-RXN
1561	TYMSFt	Tyramine O-sulfate transport (diffusion)
1562	TYMSULT	Tyramine Sulfotransferase
1563	TYRCBOX	L-Tyrosine carboxy-lyase
1564	TYROSINE__45____45__TRNA__45__LIGASE__45__RXN	TYROSINE--TRNA-LIGASE-RXN
1565	UAGDP	UDP-N-acetylglucosamine diphosphorylase
1566	UDPDOLPT_L	UDPglucose:dolichyl-phosphate beta-D-glucosyltransferase (liver)
1567	UDPDOLPT_U	UDPglucose:dolichyl-phosphate beta-D-glucosyltransferase (uterus)
1568	UDPGLCter	UDP-Glc endoplasmic reticulum transport via CMP antiport
1569	UDPSUGARHYDRO__45__RXN	UDPSUGARHYDRO-RXN
1570	UDP__45__GLUCURONOSYLTRANSFERASE__45__RXN	UDP-GLUCURONOSYLTRANSFERASE-RXN
1571	UGT1A10r	UDP-glucuronosyltransferase 1-10 precursor, microsomal
1572	UGT1A5r	UDP-glucuronosyltransferase 1-10 precursor, microsomal
1573	UGT1A5r2	UDP-glucuronosyltransferase 1-10 precursor, microsomal (13-cis)
1574	UGT1A6r	UDP-glucuronosyltransferase 1-10 precursor, microsomal
1575	UNK2	2-keto-4-methylthiobutyrate transamination
1576	UPPN	b-ureidopropionase
1577	URIDK2m	uridylate kinase (dUMP), mitochondrial
1578	URIt5	uridine transport in via sodium symport (1:2)
1579	VACCCPT1	carnitine O-palmitoyltransferase
1580	VACCCPT2	carnitine transferase
1581	VACCCRNt	transport into the mitochondria (carnitine)
1582	VALINE__45____45__TRNA__45__LIGASE__45__RXN	VALINE--TRNA-LIGASE-RXN
1583	VALTAm	valine transaminase, mitochondiral
1584	VD3	Vitamin D3 formation
1585	XANTHINE__45__OXIDASE__45__RXN	XANTHINE-OXIDASE-RXN
1586	XOLESTte	cholesterol ester transporter
1587	XOLTRI24tc	24 trihydroxy cholesterol transport
1588	XOLTRI25tc	25 trihydroxy cholesterol transport
1589	X__45__METHYL__45__HIS__45__DIPEPTIDASE__45__RXN	X-METHYL-HIS-DIPEPTIDASE-RXN
